# Supplementary material for: (22E,24R)-3α,5-Cyclo-5α-ergosta-22-en-6-one
Source: Acta Crystallogr Sect E Struct Rep Online. 2011 Jan 8;67(Pt 2):o244. doi: 10.1107/S1600536810052906 (PMC3051649; doi:10.1107/S1600536810052906)
Supplement: Supplementary file 1 [file e-67-0o244-sup1.cif]

##############################################################################
###                                                                        ###
###        Electronic paper (Acta Crystallographica Section E)             ###
###                                                                        ###
##############################################################################
#                                                                            #
# This CIF contains the data in a paper accepted for publication in Acta     #
# Crystallographica Section E. It conforms to the requirements of Notes      #
# for Authors for Section E, and has been peer reviewed under the auspices   #
# of the IUCr Commission on Journals.                                        #
#                                                                            #
# Full details of the Crystallographic Information File format               #
# are given in the paper "The Crystallographic Information File (CIF):       #
# a New Standard Archive File for Crystallography" by S. R. Hall, F. H.      #
# Allen and I. D. Brown [Acta Cryst. (1991), A47, 655-685].                  #
#                                                                            #
# The current version of the core CIF dictionary is obtainable from          #
# ftp://ftp.iucr.org/pub/cif_core.dic. The current version number is 2.4.    #
#                                                                            #
# Software is freely available for graphical display of the structure(s) in  #
# this CIF.  For information consult the CIF home page http://www.iucr.org/  #
# cif/home.html                                                              #
#                                                                            #
# This file may be used for bona fide research purposes within the           #
# scientific community so long as proper attribution is given to the journal # 
# article from which it was obtained.                                        #
#                                                                            #
##############################################################################
                                             
data_I
_audit_creation_method     SHELXL-97
_chemical_name_systematic
;
(22<i>E</i>,24<i>R</i>)-3\a,5-Cyclo-5\a-ergosta-22-en-6-one
;
_chemical_name_common     ?
_chemical_formula_moiety     'C28 H44 O'
_chemical_formula_sum     'C28 H44 O'
_chemical_formula_iupac     'C28 H44 O'
_chemical_formula_weight     396.63
_chemical_melting_point_gt     441
_chemical_melting_point_lt     442
_symmetry_cell_setting     orthorhombic
_symmetry_space_group_name_H-M     'P 21 21 21'
_symmetry_space_group_name_Hall     'P 2ac 2ab'
loop_
    _symmetry_equiv_pos_as_xyz
    'x, y, z'
    '-x+1/2, -y, z+1/2'
    '-x, y+1/2, -z+1/2'
    'x+1/2, -y+1/2, -z'
_cell_length_a     7.6628(19)
_cell_length_b     10.516(3)
_cell_length_c     29.855(8)
_cell_angle_alpha     90.00
_cell_angle_beta     90.00
_cell_angle_gamma     90.00
_cell_volume     2405.9(11)
_cell_formula_units_Z     4
_cell_measurement_reflns_used     7977
_cell_measurement_theta_min     3.29
_cell_measurement_theta_max     27.54
_cell_measurement_temperature     123(2)
_exptl_crystal_description     Block
_exptl_crystal_colour     Colourless
_exptl_crystal_size_max     0.42
_exptl_crystal_size_mid     0.36
_exptl_crystal_size_min     0.34
_exptl_crystal_density_diffrn     1.095
_exptl_crystal_density_meas     ?
_exptl_crystal_density_method     'not measured'
_exptl_crystal_F_000     880
_exptl_absorpt_coefficient_mu     0.064
_exptl_absorpt_correction_type     none
_exptl_absorpt_process_details     ?
_exptl_absorpt_correction_T_min     ?
_exptl_absorpt_correction_T_max     ?
_exptl_special_details
;
;
_diffrn_ambient_temperature     123(2)
_diffrn_radiation_type     MoK\a
_diffrn_radiation_wavelength     0.71073
_diffrn_radiation_source     'Rotating Anode'
_diffrn_radiation_monochromator     graphite
_diffrn_measurement_device_type     'Rigaku AFC10/Saturn724+'
_diffrn_measurement_method     'phi and omega'
_diffrn_detector_area_resol_mean     28.5714
_diffrn_reflns_number     18847
_diffrn_reflns_av_R_equivalents     0.0275
_diffrn_reflns_av_sigmaI/netI     0.0218
_diffrn_reflns_theta_min     3.29
_diffrn_reflns_theta_max     27.50
_diffrn_reflns_theta_full     27.50
_diffrn_measured_fraction_theta_max     0.997
_diffrn_measured_fraction_theta_full     0.997
_diffrn_reflns_limit_h_min     -9
_diffrn_reflns_limit_h_max     8
_diffrn_reflns_limit_k_min     -12
_diffrn_reflns_limit_k_max     13
_diffrn_reflns_limit_l_min     -38
_diffrn_reflns_limit_l_max     38
_diffrn_standards_number     0
_diffrn_standards_interval_count     0
_diffrn_standards_interval_time     0
_diffrn_standards_decay_%     0
_refine_special_details
;
Refinement of <i>F</i>^2^ against ALL reflections. The weighted <i>R</i>-factor
<i>wR</i> and goodness of fit <i>S</i> are based on <i>F</i>^2^, conventional
<i>R</i>-factors <i>R</i> are based on <i>F</i>, with <i>F</i> set to zero for
negative <i>F</i>^2^. The threshold expression of <i>F</i>^2^ >
\s(<i>F</i>^2^) is used only for calculating <i>R</i>-factors(gt) <i>etc</i>.
and is not relevant to the choice of reflections for refinement.
<i>R</i>-factors based on <i>F</i>^2^ are statistically about twice as large
as those based on <i>F</i>, and <i>R</i>- factors based on ALL data will be
even larger.
;
_reflns_number_total     3143
_reflns_number_gt     2973
_reflns_threshold_expression     I>2sigma(I)
_refine_ls_structure_factor_coef     Fsqd
_refine_ls_matrix_type     full
_refine_ls_R_factor_all     0.0402
_refine_ls_R_factor_gt     0.0375
_refine_ls_wR_factor_gt     0.0846
_refine_ls_wR_factor_ref     0.0864
_refine_ls_goodness_of_fit_ref     1.000
_refine_ls_restrained_S_all     1.000
_refine_ls_number_reflns     3143
_refine_ls_number_parameters     268
_refine_ls_number_restraints     0
_refine_ls_hydrogen_treatment     constr
_refine_ls_weighting_scheme     calc
_refine_ls_weighting_details
         'calc w=1/[\s^2^(Fo^2^)+(0.0381P)^2^+0.5260P] where P=(Fo^2^+2Fc^2^)/3'
_atom_sites_solution_hydrogens     geom
_atom_sites_solution_primary     direct
_atom_sites_solution_secondary     difmap
_refine_ls_shift/su_max     0.000
_refine_ls_shift/su_mean     0.000
_refine_diff_density_max     0.251
_refine_diff_density_min     -0.128
_refine_ls_extinction_method     none
_refine_ls_extinction_coef     ?
_refine_ls_abs_structure_details     ?
_refine_ls_abs_structure_Flack     ?
loop_
    _atom_type_symbol
    _atom_type_description
    _atom_type_scat_dispersion_real
    _atom_type_scat_dispersion_imag
    _atom_type_scat_source
    'C' 'C' 0.0033 0.0000
                         'International Tables Vol C Tables 4.2.6.8 and 6.1.1.4'
    'H' 'H' 0.0000 0.0000
                         'International Tables Vol C Tables 4.2.6.8 and 6.1.1.4'
    'O' 'O' 0.0106 0.0000
                         'International Tables Vol C Tables 4.2.6.8 and 6.1.1.4'
_computing_data_collection     'CrystalClear (Rigaku/MSC, 2008)'
_computing_cell_refinement     'CrystalClear (Rigaku/MSC, 2008)'
_computing_data_reduction     'CrystalClear (Rigaku/MSC, 2008)'
_computing_structure_solution     'SHELXS97 (Sheldrick, 2008)'
_computing_structure_refinement     'SHELXL97 (Sheldrick, 2008'
_computing_molecular_graphics     'SHELXTL (Sheldrick, 2008'
_computing_publication_material
                               'publCIF (Westrip, 2010) and PLATON (Spek, 2009)'
loop_
    _atom_site_type_symbol
    _atom_site_label
    _atom_site_fract_x
    _atom_site_fract_y
    _atom_site_fract_z
    _atom_site_U_iso_or_equiv
    _atom_site_adp_type
    _atom_site_calc_flag
    _atom_site_refinement_flags
    _atom_site_occupancy
    _atom_site_disorder_assembly
    _atom_site_disorder_group
    O O1 0.30218(17) 0.98106(15) 0.72666(5) 0.0450(4) Uani d . 1 . .
    C C1 0.8956(2) 1.11208(17) 0.71079(6) 0.0336(4) Uani d . 1 . .
    H H1A 0.9464 1.1250 0.7409 0.040 Uiso calc R 1 . .
    H H1B 0.9918 1.1069 0.6887 0.040 Uiso calc R 1 . .
    C C2 0.7725(3) 1.22209(17) 0.69899(7) 0.0386(4) Uani d . 1 . .
    H H2A 0.8111 1.3020 0.7135 0.046 Uiso calc R 1 . .
    H H2B 0.7678 1.2353 0.6662 0.046 Uiso calc R 1 . .
    C C3 0.5968(2) 1.18107(18) 0.71677(7) 0.0388(4) Uani d . 1 . .
    H H3 0.4893 1.2217 0.7043 0.047 Uiso calc R 1 . .
    C C4 0.5881(3) 1.1216(2) 0.76191(6) 0.0456(5) Uani d . 1 . .
    H H4A 0.4750 1.1246 0.7779 0.055 Uiso calc R 1 . .
    H H4B 0.6920 1.1292 0.7814 0.055 Uiso calc R 1 . .
    C C5 0.6013(2) 1.03587(18) 0.72191(6) 0.0318(4) Uani d . 1 . .
    C C6 0.4414(2) 0.96834(18) 0.70745(6) 0.0320(4) Uani d . 1 . .
    C C7 0.4549(2) 0.89255(17) 0.66471(5) 0.0282(3) Uani d . 1 . .
    H H7A 0.4275 0.9492 0.6392 0.034 Uiso calc R 1 . .
    H H7B 0.3657 0.8245 0.6653 0.034 Uiso calc R 1 . .
    C C8 0.6335(2) 0.83190(15) 0.65663(5) 0.0241(3) Uani d . 1 . .
    H H8 0.6507 0.7629 0.6792 0.029 Uiso calc R 1 . .
    C C9 0.7817(2) 0.92938(15) 0.66207(5) 0.0236(3) Uani d . 1 . .
    H H9 0.7577 1.0002 0.6406 0.028 Uiso calc R 1 . .
    C C10 0.7850(2) 0.98849(17) 0.70976(5) 0.0276(3) Uani d . 1 . .
    C C11 0.9591(2) 0.87132(17) 0.64884(6) 0.0275(3) Uani d . 1 . .
    H H11A 1.0478 0.9397 0.6484 0.033 Uiso calc R 1 . .
    H H11B 0.9942 0.8092 0.6721 0.033 Uiso calc R 1 . .
    C C12 0.9587(2) 0.80429(16) 0.60302(5) 0.0265(3) Uani d . 1 . .
    H H12A 0.9410 0.8683 0.5791 0.032 Uiso calc R 1 . .
    H H12B 1.0735 0.7635 0.5981 0.032 Uiso calc R 1 . .
    C C13 0.8151(2) 0.70341(14) 0.59999(5) 0.0235(3) Uani d . 1 . .
    C C14 0.64205(19) 0.77281(15) 0.61000(5) 0.0237(3) Uani d . 1 . .
    H H14 0.6349 0.8450 0.5883 0.028 Uiso calc R 1 . .
    C C15 0.5007(2) 0.67829(17) 0.59621(6) 0.0306(4) Uani d . 1 . .
    H H15A 0.3908 0.7227 0.5885 0.037 Uiso calc R 1 . .
    H H15B 0.4772 0.6165 0.6205 0.037 Uiso calc R 1 . .
    C C16 0.5795(2) 0.61158(16) 0.55473(6) 0.0296(4) Uani d . 1 . .
    H H16A 0.5175 0.6385 0.5272 0.035 Uiso calc R 1 . .
    H H16B 0.5690 0.5181 0.5577 0.035 Uiso calc R 1 . .
    C C17 0.7754(2) 0.65110(15) 0.55229(5) 0.0247(3) Uani d . 1 . .
    H H17 0.7838 0.7243 0.5310 0.030 Uiso calc R 1 . .
    C C18 0.8492(2) 0.59299(16) 0.63263(5) 0.0304(4) Uani d . 1 . .
    H H18A 0.9635 0.5553 0.6262 0.046 Uiso calc R 1 . .
    H H18B 0.7582 0.5283 0.6290 0.046 Uiso calc R 1 . .
    H H18C 0.8476 0.6250 0.6635 0.046 Uiso calc R 1 . .
    C C19 0.8522(2) 0.89395(19) 0.74489(5) 0.0372(4) Uani d . 1 . .
    H H19A 0.8319 0.9284 0.7749 0.056 Uiso calc R 1 . .
    H H19B 0.9774 0.8801 0.7405 0.056 Uiso calc R 1 . .
    H H19C 0.7901 0.8130 0.7417 0.056 Uiso calc R 1 . .
    C C20 0.8887(2) 0.54309(15) 0.53322(5) 0.0267(3) Uani d . 1 . .
    H H20 0.8758 0.4675 0.5533 0.032 Uiso calc R 1 . .
    C C21 1.0830(2) 0.57688(17) 0.53063(6) 0.0338(4) Uani d . 1 . .
    H H21A 1.1455 0.5099 0.5144 0.051 Uiso calc R 1 . .
    H H21B 1.1306 0.5843 0.5610 0.051 Uiso calc R 1 . .
    H H21C 1.0972 0.6580 0.5149 0.051 Uiso calc R 1 . .
    C C22 0.8252(2) 0.50642(15) 0.48723(5) 0.0286(4) Uani d . 1 . .
    H H22 0.8351 0.5683 0.4642 0.034 Uiso calc R 1 . .
    C C23 0.7573(2) 0.39577(16) 0.47638(5) 0.0285(4) Uani d . 1 . .
    H H23 0.7463 0.3352 0.4998 0.034 Uiso calc R 1 . .
    C C24 0.6951(2) 0.35497(16) 0.43073(5) 0.0287(4) Uani d . 1 . .
    H H24 0.7161 0.4265 0.4093 0.034 Uiso calc R 1 . .
    C C25 0.7985(3) 0.23792(17) 0.41424(6) 0.0355(4) Uani d . 1 . .
    H H25 0.7812 0.1680 0.4365 0.043 Uiso calc R 1 . .
    C C26 0.7347(3) 0.1902(2) 0.36895(7) 0.0510(6) Uani d . 1 . .
    H H26A 0.7421 0.2592 0.3469 0.077 Uiso calc R 1 . .
    H H26B 0.6132 0.1620 0.3716 0.077 Uiso calc R 1 . .
    H H26C 0.8076 0.1189 0.3592 0.077 Uiso calc R 1 . .
    C C27 0.9935(3) 0.2666(2) 0.41187(6) 0.0413(5) Uani d . 1 . .
    H H27A 1.0139 0.3359 0.3905 0.062 Uiso calc R 1 . .
    H H27B 1.0563 0.1905 0.4020 0.062 Uiso calc R 1 . .
    H H27C 1.0354 0.2920 0.4416 0.062 Uiso calc R 1 . .
    C C28 0.4989(3) 0.3298(2) 0.43273(6) 0.0406(4) Uani d . 1 . .
    H H28A 0.4766 0.2547 0.4513 0.061 Uiso calc R 1 . .
    H H28B 0.4545 0.3148 0.4024 0.061 Uiso calc R 1 . .
    H H28C 0.4397 0.4036 0.4458 0.061 Uiso calc R 1 . .
loop_
    _atom_site_aniso_label
    _atom_site_aniso_U_11
    _atom_site_aniso_U_22
    _atom_site_aniso_U_33
    _atom_site_aniso_U_12
    _atom_site_aniso_U_13
    _atom_site_aniso_U_23
    O1 0.0238(7) 0.0577(9) 0.0534(8) 0.0054(7) 0.0097(6) -0.0095(7)
    C1 0.0242(8) 0.0391(9) 0.0375(9) 0.0002(8) -0.0065(7) -0.0092(8)
    C2 0.0339(10) 0.0321(9) 0.0498(11) 0.0007(8) -0.0100(8) -0.0125(8)
    C3 0.0303(10) 0.0372(9) 0.0489(10) 0.0098(8) -0.0078(8) -0.0138(8)
    C4 0.0318(10) 0.0638(13) 0.0413(10) 0.0091(10) 0.0019(8) -0.0193(10)
    C5 0.0226(8) 0.0393(9) 0.0335(8) 0.0072(8) -0.0004(7) -0.0051(7)
    C6 0.0217(8) 0.0359(9) 0.0383(9) 0.0072(7) 0.0020(7) 0.0040(8)
    C7 0.0171(7) 0.0303(8) 0.0373(8) 0.0006(7) 0.0002(6) 0.0013(7)
    C8 0.0166(7) 0.0251(7) 0.0306(8) 0.0016(6) 0.0011(6) 0.0038(6)
    C9 0.0171(7) 0.0265(7) 0.0271(7) 0.0001(6) -0.0015(6) 0.0008(6)
    C10 0.0193(8) 0.0349(9) 0.0285(8) 0.0040(7) -0.0027(6) -0.0018(7)
    C11 0.0150(7) 0.0309(8) 0.0366(8) -0.0004(6) -0.0016(6) -0.0033(7)
    C12 0.0151(7) 0.0285(8) 0.0358(8) -0.0011(6) 0.0029(6) -0.0034(7)
    C13 0.0187(7) 0.0227(7) 0.0289(7) 0.0012(6) -0.0004(6) 0.0010(6)
    C14 0.0165(7) 0.0238(7) 0.0308(8) -0.0008(6) -0.0012(6) 0.0035(6)
    C15 0.0196(8) 0.0313(9) 0.0408(9) -0.0039(7) -0.0005(7) -0.0010(7)
    C16 0.0233(8) 0.0276(8) 0.0379(8) -0.0037(7) -0.0024(7) 0.0004(7)
    C17 0.0215(8) 0.0230(7) 0.0295(7) -0.0011(6) -0.0010(6) 0.0033(6)
    C18 0.0292(8) 0.0286(8) 0.0334(8) 0.0050(7) -0.0005(7) 0.0036(7)
    C19 0.0304(9) 0.0514(11) 0.0299(8) 0.0075(9) -0.0035(7) 0.0041(8)
    C20 0.0267(8) 0.0235(7) 0.0299(8) 0.0007(7) 0.0008(6) 0.0018(6)
    C21 0.0271(9) 0.0346(9) 0.0397(9) 0.0015(8) 0.0027(7) -0.0029(8)
    C22 0.0297(9) 0.0265(8) 0.0295(8) 0.0018(7) 0.0021(7) 0.0038(6)
    C23 0.0300(9) 0.0276(8) 0.0280(7) -0.0006(7) 0.0009(6) 0.0056(7)
    C24 0.0309(9) 0.0266(8) 0.0285(8) -0.0059(7) -0.0004(7) 0.0052(6)
    C25 0.0479(11) 0.0264(8) 0.0324(8) -0.0017(8) 0.0036(8) 0.0029(7)
    C26 0.0627(15) 0.0449(11) 0.0456(11) -0.0063(11) 0.0038(10) -0.0136(9)
    C27 0.0436(11) 0.0405(10) 0.0397(10) 0.0084(9) 0.0043(9) 0.0035(9)
    C28 0.0353(10) 0.0442(11) 0.0423(10) -0.0095(9) -0.0026(8) 0.0002(9)
_geom_special_details
;
All e.s.d.'s (except the e.s.d. in the dihedral angle between two l.s. planes)
are estimated using the full covariance matrix. The cell e.s.d.'s are taken
into account individually in the estimation of e.s.d.'s in distances, angles
and torsion angles; correlations between e.s.d.'s in cell parameters are only
used when they are defined by crystal symmetry. An approximate (isotropic)
treatment of cell e.s.d.'s is used for estimating e.s.d.'s involving l.s.
planes.
;
loop_
    _geom_bond_atom_site_label_1
    _geom_bond_atom_site_label_2
    _geom_bond_site_symmetry_2
    _geom_bond_distance
    _geom_bond_publ_flag
    O1 C6 . 1.219(2) ?
    C1 C2 . 1.533(2) ?
    C1 C10 . 1.552(2) ?
    C1 H1A . 0.9900 ?
    C1 H1B . 0.9900 ?
    C2 C3 . 1.511(3) ?
    C2 H2A . 0.9900 ?
    C2 H2B . 0.9900 ?
    C3 C4 . 1.487(3) ?
    C3 C5 . 1.535(3) ?
    C3 H3 . 1.0000 ?
    C4 C5 . 1.500(2) ?
    C4 H4A . 0.9900 ?
    C4 H4B . 0.9900 ?
    C5 C6 . 1.481(2) ?
    C5 C10 . 1.536(2) ?
    C6 C7 . 1.509(2) ?
    C7 C8 . 1.528(2) ?
    C7 H7A . 0.9900 ?
    C7 H7B . 0.9900 ?
    C8 C14 . 1.526(2) ?
    C8 C9 . 1.539(2) ?
    C8 H8 . 1.0000 ?
    C9 C11 . 1.542(2) ?
    C9 C10 . 1.554(2) ?
    C9 H9 . 1.0000 ?
    C10 C19 . 1.534(2) ?
    C11 C12 . 1.539(2) ?
    C11 H11A . 0.9900 ?
    C11 H11B . 0.9900 ?
    C12 C13 . 1.531(2) ?
    C12 H12A . 0.9900 ?
    C12 H12B . 0.9900 ?
    C13 C18 . 1.538(2) ?
    C13 C14 . 1.543(2) ?
    C13 C17 . 1.558(2) ?
    C14 C15 . 1.527(2) ?
    C14 H14 . 1.0000 ?
    C15 C16 . 1.546(2) ?
    C15 H15A . 0.9900 ?
    C15 H15B . 0.9900 ?
    C16 C17 . 1.559(2) ?
    C16 H16A . 0.9900 ?
    C16 H16B . 0.9900 ?
    C17 C20 . 1.539(2) ?
    C17 H17 . 1.0000 ?
    C18 H18A . 0.9800 ?
    C18 H18B . 0.9800 ?
    C18 H18C . 0.9800 ?
    C19 H19A . 0.9800 ?
    C19 H19B . 0.9800 ?
    C19 H19C . 0.9800 ?
    C20 C22 . 1.507(2) ?
    C20 C21 . 1.533(2) ?
    C20 H20 . 1.0000 ?
    C21 H21A . 0.9800 ?
    C21 H21B . 0.9800 ?
    C21 H21C . 0.9800 ?
    C22 C23 . 1.316(2) ?
    C22 H22 . 0.9500 ?
    C23 C24 . 1.507(2) ?
    C23 H23 . 0.9500 ?
    C24 C28 . 1.526(3) ?
    C24 C25 . 1.546(2) ?
    C24 H24 . 1.0000 ?
    C25 C26 . 1.522(2) ?
    C25 C27 . 1.525(3) ?
    C25 H25 . 1.0000 ?
    C26 H26A . 0.9800 ?
    C26 H26B . 0.9800 ?
    C26 H26C . 0.9800 ?
    C27 H27A . 0.9800 ?
    C27 H27B . 0.9800 ?
    C27 H27C . 0.9800 ?
    C28 H28A . 0.9800 ?
    C28 H28B . 0.9800 ?
    C28 H28C . 0.9800 ?
loop_
    _geom_angle_atom_site_label_1
    _geom_angle_atom_site_label_2
    _geom_angle_atom_site_label_3
    _geom_angle_site_symmetry_1
    _geom_angle_site_symmetry_3
    _geom_angle
    _geom_angle_publ_flag
    C2 C1 C10 . . 106.93(13) ?
    C2 C1 H1A . . 110.3 ?
    C10 C1 H1A . . 110.3 ?
    C2 C1 H1B . . 110.3 ?
    C10 C1 H1B . . 110.3 ?
    H1A C1 H1B . . 108.6 ?
    C3 C2 C1 . . 104.63(15) ?
    C3 C2 H2A . . 110.8 ?
    C1 C2 H2A . . 110.8 ?
    C3 C2 H2B . . 110.8 ?
    C1 C2 H2B . . 110.8 ?
    H2A C2 H2B . . 108.9 ?
    C4 C3 C2 . . 118.56(16) ?
    C4 C3 C5 . . 59.46(13) ?
    C2 C3 C5 . . 107.35(15) ?
    C4 C3 H3 . . 118.8 ?
    C2 C3 H3 . . 118.8 ?
    C5 C3 H3 . . 118.8 ?
    C3 C4 C5 . . 61.86(12) ?
    C3 C4 H4A . . 117.6 ?
    C5 C4 H4A . . 117.6 ?
    C3 C4 H4B . . 117.6 ?
    C5 C4 H4B . . 117.6 ?
    H4A C4 H4B . . 114.7 ?
    C6 C5 C4 . . 117.68(15) ?
    C6 C5 C3 . . 115.35(15) ?
    C4 C5 C3 . . 58.68(13) ?
    C6 C5 C10 . . 122.22(14) ?
    C4 C5 C10 . . 116.48(14) ?
    C3 C5 C10 . . 108.69(15) ?
    O1 C6 C5 . . 122.30(17) ?
    O1 C6 C7 . . 121.09(16) ?
    C5 C6 C7 . . 116.34(14) ?
    C6 C7 C8 . . 114.52(13) ?
    C6 C7 H7A . . 108.6 ?
    C8 C7 H7A . . 108.6 ?
    C6 C7 H7B . . 108.6 ?
    C8 C7 H7B . . 108.6 ?
    H7A C7 H7B . . 107.6 ?
    C14 C8 C7 . . 110.61(12) ?
    C14 C8 C9 . . 109.61(12) ?
    C7 C8 C9 . . 111.50(13) ?
    C14 C8 H8 . . 108.3 ?
    C7 C8 H8 . . 108.3 ?
    C9 C8 H8 . . 108.3 ?
    C8 C9 C11 . . 111.11(12) ?
    C8 C9 C10 . . 112.03(12) ?
    C11 C9 C10 . . 112.28(12) ?
    C8 C9 H9 . . 107.0 ?
    C11 C9 H9 . . 107.0 ?
    C10 C9 H9 . . 107.0 ?
    C19 C10 C5 . . 110.86(14) ?
    C19 C10 C1 . . 110.24(13) ?
    C5 C10 C1 . . 102.93(13) ?
    C19 C10 C9 . . 111.87(14) ?
    C5 C10 C9 . . 109.40(12) ?
    C1 C10 C9 . . 111.20(13) ?
    C12 C11 C9 . . 114.02(13) ?
    C12 C11 H11A . . 108.7 ?
    C9 C11 H11A . . 108.7 ?
    C12 C11 H11B . . 108.7 ?
    C9 C11 H11B . . 108.7 ?
    H11A C11 H11B . . 107.6 ?
    C13 C12 C11 . . 111.80(13) ?
    C13 C12 H12A . . 109.3 ?
    C11 C12 H12A . . 109.3 ?
    C13 C12 H12B . . 109.3 ?
    C11 C12 H12B . . 109.3 ?
    H12A C12 H12B . . 107.9 ?
    C12 C13 C18 . . 111.35(13) ?
    C12 C13 C14 . . 106.13(12) ?
    C18 C13 C14 . . 112.40(12) ?
    C12 C13 C17 . . 116.03(12) ?
    C18 C13 C17 . . 110.25(12) ?
    C14 C13 C17 . . 100.14(12) ?
    C8 C14 C15 . . 118.71(13) ?
    C8 C14 C13 . . 113.96(12) ?
    C15 C14 C13 . . 104.43(12) ?
    C8 C14 H14 . . 106.3 ?
    C15 C14 H14 . . 106.3 ?
    C13 C14 H14 . . 106.3 ?
    C14 C15 C16 . . 103.54(13) ?
    C14 C15 H15A . . 111.1 ?
    C16 C15 H15A . . 111.1 ?
    C14 C15 H15B . . 111.1 ?
    C16 C15 H15B . . 111.1 ?
    H15A C15 H15B . . 109.0 ?
    C15 C16 C17 . . 107.05(13) ?
    C15 C16 H16A . . 110.3 ?
    C17 C16 H16A . . 110.3 ?
    C15 C16 H16B . . 110.3 ?
    C17 C16 H16B . . 110.3 ?
    H16A C16 H16B . . 108.6 ?
    C20 C17 C13 . . 119.25(13) ?
    C20 C17 C16 . . 111.34(13) ?
    C13 C17 C16 . . 103.83(12) ?
    C20 C17 H17 . . 107.3 ?
    C13 C17 H17 . . 107.3 ?
    C16 C17 H17 . . 107.3 ?
    C13 C18 H18A . . 109.5 ?
    C13 C18 H18B . . 109.5 ?
    H18A C18 H18B . . 109.5 ?
    C13 C18 H18C . . 109.5 ?
    H18A C18 H18C . . 109.5 ?
    H18B C18 H18C . . 109.5 ?
    C10 C19 H19A . . 109.5 ?
    C10 C19 H19B . . 109.5 ?
    H19A C19 H19B . . 109.5 ?
    C10 C19 H19C . . 109.5 ?
    H19A C19 H19C . . 109.5 ?
    H19B C19 H19C . . 109.5 ?
    C22 C20 C21 . . 109.13(14) ?
    C22 C20 C17 . . 110.07(13) ?
    C21 C20 C17 . . 113.28(13) ?
    C22 C20 H20 . . 108.1 ?
    C21 C20 H20 . . 108.1 ?
    C17 C20 H20 . . 108.1 ?
    C20 C21 H21A . . 109.5 ?
    C20 C21 H21B . . 109.5 ?
    H21A C21 H21B . . 109.5 ?
    C20 C21 H21C . . 109.5 ?
    H21A C21 H21C . . 109.5 ?
    H21B C21 H21C . . 109.5 ?
    C23 C22 C20 . . 125.33(14) ?
    C23 C22 H22 . . 117.3 ?
    C20 C22 H22 . . 117.3 ?
    C22 C23 C24 . . 126.84(14) ?
    C22 C23 H23 . . 116.6 ?
    C24 C23 H23 . . 116.6 ?
    C23 C24 C28 . . 109.02(14) ?
    C23 C24 C25 . . 110.59(14) ?
    C28 C24 C25 . . 112.30(15) ?
    C23 C24 H24 . . 108.3 ?
    C28 C24 H24 . . 108.3 ?
    C25 C24 H24 . . 108.3 ?
    C26 C25 C27 . . 109.82(16) ?
    C26 C25 C24 . . 112.33(16) ?
    C27 C25 C24 . . 111.04(15) ?
    C26 C25 H25 . . 107.8 ?
    C27 C25 H25 . . 107.8 ?
    C24 C25 H25 . . 107.8 ?
    C25 C26 H26A . . 109.5 ?
    C25 C26 H26B . . 109.5 ?
    H26A C26 H26B . . 109.5 ?
    C25 C26 H26C . . 109.5 ?
    H26A C26 H26C . . 109.5 ?
    H26B C26 H26C . . 109.5 ?
    C25 C27 H27A . . 109.5 ?
    C25 C27 H27B . . 109.5 ?
    H27A C27 H27B . . 109.5 ?
    C25 C27 H27C . . 109.5 ?
    H27A C27 H27C . . 109.5 ?
    H27B C27 H27C . . 109.5 ?
    C24 C28 H28A . . 109.5 ?
    C24 C28 H28B . . 109.5 ?
    H28A C28 H28B . . 109.5 ?
    C24 C28 H28C . . 109.5 ?
    H28A C28 H28C . . 109.5 ?
    H28B C28 H28C . . 109.5 ?
loop_
    _geom_torsion_atom_site_label_1
    _geom_torsion_atom_site_label_2
    _geom_torsion_atom_site_label_3
    _geom_torsion_atom_site_label_4
    _geom_torsion_site_symmetry_1
    _geom_torsion_site_symmetry_2
    _geom_torsion_site_symmetry_3
    _geom_torsion_site_symmetry_4
    _geom_torsion
    _geom_torsion_publ_flag
    C10 C1 C2 C3 . . . . 31.09(18) ?
    C1 C2 C3 C4 . . . . 43.3(2) ?
    C1 C2 C3 C5 . . . . -20.85(19) ?
    C2 C3 C4 C5 . . . . -94.19(18) ?
    C3 C4 C5 C6 . . . . -104.28(18) ?
    C3 C4 C5 C10 . . . . 96.66(18) ?
    C4 C3 C5 C6 . . . . 108.27(17) ?
    C2 C3 C5 C6 . . . . -138.33(15) ?
    C2 C3 C5 C4 . . . . 113.41(17) ?
    C4 C3 C5 C10 . . . . -110.19(16) ?
    C2 C3 C5 C10 . . . . 3.2(2) ?
    C4 C5 C6 O1 . . . . 0.4(3) ?
    C3 C5 C6 O1 . . . . -66.0(2) ?
    C10 C5 C6 O1 . . . . 158.13(18) ?
    C4 C5 C6 C7 . . . . 174.52(15) ?
    C3 C5 C6 C7 . . . . 108.16(18) ?
    C10 C5 C6 C7 . . . . -27.7(2) ?
    O1 C6 C7 C8 . . . . -152.17(17) ?
    C5 C6 C7 C8 . . . . 33.6(2) ?
    C6 C7 C8 C14 . . . . -172.34(13) ?
    C6 C7 C8 C9 . . . . -50.10(18) ?
    C14 C8 C9 C11 . . . . -50.93(16) ?
    C7 C8 C9 C11 . . . . -173.74(13) ?
    C14 C8 C9 C10 . . . . -177.42(12) ?
    C7 C8 C9 C10 . . . . 59.77(16) ?
    C6 C5 C10 C19 . . . . -88.33(19) ?
    C4 C5 C10 C19 . . . . 69.7(2) ?
    C3 C5 C10 C19 . . . . 133.29(16) ?
    C6 C5 C10 C1 . . . . 153.80(16) ?
    C4 C5 C10 C1 . . . . -48.18(19) ?
    C3 C5 C10 C1 . . . . 15.43(17) ?
    C6 C5 C10 C9 . . . . 35.5(2) ?
    C4 C5 C10 C9 . . . . -166.48(15) ?
    C3 C5 C10 C9 . . . . -102.87(15) ?
    C2 C1 C10 C19 . . . . -146.85(15) ?
    C2 C1 C10 C5 . . . . -28.55(17) ?
    C2 C1 C10 C9 . . . . 88.48(16) ?
    C8 C9 C10 C19 . . . . 73.02(17) ?
    C11 C9 C10 C19 . . . . -52.83(18) ?
    C8 C9 C10 C5 . . . . -50.22(17) ?
    C11 C9 C10 C5 . . . . -176.07(14) ?
    C8 C9 C10 C1 . . . . -163.23(12) ?
    C11 C9 C10 C1 . . . . 70.92(16) ?
    C8 C9 C11 C12 . . . . 50.03(18) ?
    C10 C9 C11 C12 . . . . 176.38(13) ?
    C9 C11 C12 C13 . . . . -54.27(18) ?
    C11 C12 C13 C18 . . . . -65.93(17) ?
    C11 C12 C13 C14 . . . . 56.69(16) ?
    C11 C12 C13 C17 . . . . 166.88(13) ?
    C7 C8 C14 C15 . . . . -53.32(18) ?
    C9 C8 C14 C15 . . . . -176.67(13) ?
    C7 C8 C14 C13 . . . . -177.00(13) ?
    C9 C8 C14 C13 . . . . 59.65(16) ?
    C12 C13 C14 C8 . . . . -61.60(15) ?
    C18 C13 C14 C8 . . . . 60.35(17) ?
    C17 C13 C14 C8 . . . . 177.35(12) ?
    C12 C13 C14 C15 . . . . 167.31(13) ?
    C18 C13 C14 C15 . . . . -70.75(15) ?
    C17 C13 C14 C15 . . . . 46.26(14) ?
    C8 C14 C15 C16 . . . . -164.04(13) ?
    C13 C14 C15 C16 . . . . -35.79(15) ?
    C14 C15 C16 C17 . . . . 11.02(16) ?
    C12 C13 C17 C20 . . . . 83.68(17) ?
    C18 C13 C17 C20 . . . . -44.06(18) ?
    C14 C13 C17 C20 . . . . -162.65(13) ?
    C12 C13 C17 C16 . . . . -151.75(13) ?
    C18 C13 C17 C16 . . . . 80.52(15) ?
    C14 C13 C17 C16 . . . . -38.08(14) ?
    C15 C16 C17 C20 . . . . 146.76(13) ?
    C15 C16 C17 C13 . . . . 17.23(16) ?
    C13 C17 C20 C22 . . . . 179.04(13) ?
    C16 C17 C20 C22 . . . . 58.18(17) ?
    C13 C17 C20 C21 . . . . -58.47(18) ?
    C16 C17 C20 C21 . . . . -179.34(13) ?
    C21 C20 C22 C23 . . . . 120.14(18) ?
    C17 C20 C22 C23 . . . . -114.96(19) ?
    C20 C22 C23 C24 . . . . -179.02(15) ?
    C22 C23 C24 C28 . . . . -116.44(19) ?
    C22 C23 C24 C25 . . . . 119.62(19) ?
    C23 C24 C25 C26 . . . . 177.68(15) ?
    C28 C24 C25 C26 . . . . 55.6(2) ?
    C23 C24 C25 C27 . . . . -58.90(18) ?
    C28 C24 C25 C27 . . . . 179.07(15) ?
data_global
_journal_date_recd_electronic     2010-12-06
_journal_date_accepted     2010-12-16
_journal_name_full     'Acta Crystallographica, Section E'
_journal_year     2011
_journal_volume     67
_journal_issue      2
_journal_page_first     o244
_journal_page_last     o244
_journal_paper_category     QO
_journal_coeditor_code     CV5014
_publ_contact_author_name     'Liu-qing Sheng'
_publ_contact_author_address
;
Department of Pharmaceutical Science,
Jinhua Polytechnic,
Jinhua,
321007,
People's Republic of China
;
_publ_contact_author_email     'sheng_l_q@163.com'
_publ_contact_author_fax     ?
_publ_contact_author_phone     '86-13819976770'
_publ_section_title
;
(22<i>E</i>,24<i>R</i>)-3\a,5-Cyclo-5\a-ergosta-22-en-6-one
;
loop_
    _publ_author_name
    _publ_author_footnote
    _publ_author_address
    'Liu-qing Sheng' .
;
Department of Pharmaceutical Science,
Jinhua Polytechnic,
Jinhua 321007,
People's Republic of China
;
    'Fang Zeng' .
;
College of Pharmaceutical Science,
Zhejiang University of Technology,
Hangzhou 310032, People's Republic of China
;
    'Fei Chen' .
;
Department of Pharmaceutical Science,
Jinhua Polytechnic,
Jinhua 321007,
People's Republic of China
;
    'Chun-nian Xia' .
;
College of Pharmaceutical Science,
Zhejiang University of Technology,
Hangzhou 310032, People's Republic of China
;
