# Supplementary material for: (22E,24R)-3α,5-Cyclo-5α-ergosta-22-en-6-one
Source: Acta Crystallogr Sect E Struct Rep Online. 2011 Jan 8;67(Pt 2):o244. doi: 10.1107/S1600536810052906 (PMC3051649; doi:10.1107/S1600536810052906)
Supplement: Supplementary file 2 [file e-67-0o244-Isup2.hkl]

#
# h,k,l, Fc-squared, Fo-squared, sigma(Fo-squared) and status flag
#
data_I
_shelx_title ' BO969 in P2(1)2(1)2(1)'
_shelx_refln_list_code          4
_shelx_F_calc_maximum      172.62
_exptl_crystal_F_000       880.00
_reflns_d_resolution_high  0.7696
 
loop_
 _symmetry_equiv_pos_as_xyz
 'x, y, z'
 '-x+1/2, -y, z+1/2'
 '-x, y+1/2, -z+1/2'
 'x+1/2, -y+1/2, -z'
 
_cell_length_a     7.6628
_cell_length_b    10.5162
_cell_length_c    29.8555
_cell_angle_alpha  90.000
_cell_angle_beta   90.000
_cell_angle_gamma  90.000
 
_shelx_F_squared_multiplier     1.000
 
loop_
 _refln_index_h
 _refln_index_k
 _refln_index_l
 _refln_F_squared_calc
 _refln_F_squared_meas
 _refln_F_squared_sigma
 _refln_observed_status
   2   0   0      279.69      362.64      5.55 o
   4   0   0      511.99      492.45      7.45 o
   6   0   0       67.38       57.76      3.78 o
   8   0   0        0.44       -2.28      3.26 o
   1   1   0      132.03      130.18      1.44 o
   3   1   0      948.88      994.68      3.35 o
   4   1   0        3.06        2.98      0.91 o
   5   1   0        4.45        3.15      0.59 o
   6   1   0      685.70      688.63     12.73 o
   7   1   0      413.16      406.66     11.89 o
   8   1   0       10.47       11.15      4.54 o
   9   1   0        7.03        6.02      4.81 o
   0   2   0      774.97      697.22     12.53 o
   1   2   0        0.02        2.58      0.89 o
   2   2   0      506.60      481.78      4.67 o
   3   2   0     2809.18     3121.73     25.70 o
   4   2   0     1168.91     1223.38     25.18 o
   5   2   0       27.66       26.95      2.75 o
   6   2   0      412.09      371.55      7.98 o
   7   2   0       19.89       19.78      2.90 o
   8   2   0      234.77      252.76     10.70 o
   9   2   0        0.34        4.10      2.63 o
   1   3   0     2182.99     2202.16     15.40 o
   2   3   0     3659.82     3922.82     25.96 o
   3   3   0     3042.57     3553.53     27.03 o
   4   3   0      904.57      916.35     20.02 o
   5   3   0       16.04       13.94      1.79 o
   6   3   0      141.96      143.26      5.57 o
   7   3   0       15.54       12.61      2.11 o
   8   3   0       41.23       40.99      5.11 o
   9   3   0       84.11       91.89      6.94 o
   0   4   0      641.33      557.12     10.15 o
   1   4   0     1644.52     1648.11      8.75 o
   2   4   0     2135.95     2257.49     17.25 o
   3   4   0     1727.94     1984.96     18.61 o
   4   4   0       66.44       75.94      7.19 o
   5   4   0      223.07      215.83      6.18 o
   6   4   0      230.81      219.75      5.98 o
   7   4   0        1.26        3.10      1.59 o
   8   4   0       25.67       20.86      3.46 o
   9   4   0       72.89       78.13      7.08 o
   1   5   0      174.76      175.18      3.36 o
   2   5   0       11.69       12.76      0.95 o
   3   5   0       76.62       85.96      3.03 o
   4   5   0        7.85        7.10      0.63 o
   5   5   0      246.88      242.48      5.63 o
   6   5   0      189.49      172.41      8.32 o
   7   5   0      116.33       89.89      3.00 o
   8   5   0       17.85       18.14      2.73 o
   9   5   0      191.42      218.20     18.29 o
   0   6   0      176.87      176.17      5.82 o
   1   6   0       87.63       76.67      1.95 o
   2   6   0        6.76        7.95      0.66 o
   3   6   0      288.50      264.23      4.57 o
   4   6   0      174.43      164.51      5.42 o
   5   6   0       11.04       13.73      2.29 o
   6   6   0      108.98      128.03      6.32 o
   7   6   0       11.64        7.15      2.25 o
   8   6   0        1.99        2.54      1.75 o
   1   7   0      791.87      791.94     14.36 o
   2   7   0      951.44      966.61     17.51 o
   3   7   0      266.88      265.60      5.55 o
   4   7   0        2.13        3.02      0.60 o
   5   7   0       44.66       21.40      4.59 o
   6   7   0      111.73      147.41      4.09 o
   7   7   0        0.12        3.07      2.44 o
   8   7   0      468.16      513.98     48.21 o
   0   8   0      190.37      180.18      6.26 o
   1   8   0       16.67       20.29      2.73 o
   2   8   0       86.15       86.17      4.70 o
   3   8   0       11.65        8.38      0.96 o
   4   8   0        0.14        1.35      2.09 o
   5   8   0       54.24       46.79      6.27 o
   6   8   0        1.77        4.51      2.55 o
   7   8   0        8.82        5.56      2.92 o
   8   8   0       91.76       94.62      7.81 o
   1   9   0        0.96        3.81      2.13 o
   2   9   0       16.28       17.51      2.05 o
   3   9   0       14.49       10.89      2.21 o
   4   9   0       39.50       41.26      3.90 o
   5   9   0        0.56        3.47      2.68 o
   6   9   0        1.60        0.22      1.19 o
   7   9   0       14.10       10.86      4.07 o
   0  10   0      232.99      225.66      9.45 o
   1  10   0        2.95        3.41      1.14 o
   2  10   0        1.18        2.55      1.75 o
   3  10   0      129.16      129.14      5.50 o
   4  10   0        0.09        4.73      3.66 o
   5  10   0       90.14       91.19      7.59 o
   6  10   0        5.25       17.64      4.65 o
   1  11   0        3.75        4.08      1.42 o
   2  11   0      223.82      234.12      9.38 o
   3  11   0       13.57       13.82      3.34 o
   4  11   0       13.03        7.16      2.27 o
   5  11   0       19.68       26.84      4.88 o
   0  12   0        0.37        2.02      2.72 o
   1  12   0       20.23       26.24      4.55 o
   2  12   0       62.33       56.63      3.90 o
   3  12   0       57.36       46.20      5.42 o
   4  12   0       19.00       17.84      4.98 o
   1  13   0       26.92       32.41      6.64 o
   2  13   0        3.73        1.84      2.18 o
   3  13   0        2.05        3.19      3.36 o
   2   0   1     1221.41     1193.32      3.99 o
   3   0   1      550.19      548.84      5.77 o
   4   0   1      701.54      744.01      7.80 o
   5   0   1      915.53      954.59     18.04 o
   6   0   1     1061.42     1035.79     15.96 o
   7   0   1       19.23       19.52      2.29 o
   8   0   1       18.75       18.55      7.19 o
   9   0   1       14.01       20.80      6.25 o
   1   1   1     3308.79     3338.85     10.31 o
   2   1   1     1928.55     1879.68      6.85 o
   3   1   1     3281.36     3609.59     13.80 o
   4   1   1     1300.85     1422.89      8.72 o
   5   1   1      449.25      424.94      4.71 o
   6   1   1     1327.24     1309.85     13.51 o
   7   1   1      266.45      267.38      5.27 o
   8   1   1       21.44       18.60      2.70 o
   9   1   1      137.74      141.33      8.88 o
   0   2   1      338.05      325.04      3.43 o
   1   2   1       59.91       57.41      0.78 o
   2   2   1      968.76      987.55      4.87 o
   3   2   1      124.83      147.05      1.67 o
   4   2   1      320.88      327.74      3.66 o
   5   2   1       64.10       59.40      3.29 o
   6   2   1      310.00      310.73      5.12 o
   7   2   1      295.49      306.87      7.47 o
   8   2   1       44.02       48.21      4.26 o
   9   2   1      106.26       96.93      7.41 o
   0   3   1     6550.88     6962.33     45.12 o
   1   3   1     3382.54     3535.81     10.05 o
   2   3   1     1812.94     1929.47      4.91 o
   3   3   1     1893.35     2099.88     12.29 o
   4   3   1     1219.55     1313.54     20.20 o
   5   3   1       95.36       95.19      3.95 o
   6   3   1      112.71       94.05      4.05 o
   7   3   1       10.04        9.28      1.13 o
   8   3   1      120.14      120.47      3.80 o
   9   3   1       42.36       45.99      4.66 o
   0   4   1      499.74      459.81      5.29 o
   1   4   1     1288.79     1346.44      4.26 o
   2   4   1      438.49      445.17      2.65 o
   3   4   1     1891.19     2082.91     13.17 o
   4   4   1      891.17      954.07     18.16 o
   5   4   1      186.71      192.41      4.02 o
   6   4   1       32.53       35.13      2.03 o
   7   4   1      102.25      102.51      4.68 o
   8   4   1       88.65      109.17      6.88 o
   9   4   1       68.88       77.75      4.69 o
   0   5   1      116.45      106.89      1.38 o
   1   5   1      139.66      119.64      0.90 o
   2   5   1      502.54      520.33      3.12 o
   3   5   1      735.23      764.43      8.34 o
   4   5   1      532.04      495.30      7.64 o
   5   5   1       53.02       62.24      3.49 o
   6   5   1      258.13      266.75      5.02 o
   7   5   1       18.83       24.66      2.63 o
   8   5   1       11.82       11.79      1.64 o
   9   5   1        8.19        6.70      2.36 o
   0   6   1      298.85      265.10      6.11 o
   1   6   1      542.81      540.13      3.48 o
   2   6   1      169.22      149.33      3.59 o
   3   6   1      511.75      505.26      6.54 o
   4   6   1       44.04       40.85      1.50 o
   5   6   1      110.29      113.33      3.77 o
   6   6   1       47.01       44.87      2.63 o
   7   6   1       18.43       20.81      2.12 o
   8   6   1       18.96       18.09      2.30 o
   0   7   1      238.98      227.61      4.08 o
   1   7   1      300.47      310.22      4.11 o
   2   7   1      185.70      167.91      2.75 o
   3   7   1       78.16       78.20      2.42 o
   4   7   1       90.14       97.20      3.59 o
   5   7   1       72.05       78.03      4.59 o
   6   7   1        7.18        4.79      1.11 o
   7   7   1       25.87       31.81      2.65 o
   8   7   1       86.88       81.34      4.50 o
   0   8   1       83.55       85.18      4.30 o
   1   8   1        7.31        7.58      0.65 o
   2   8   1       65.26       63.17      2.43 o
   3   8   1        1.35        2.08      0.59 o
   4   8   1        5.65        5.83      0.87 o
   5   8   1      142.63      139.98      4.26 o
   6   8   1       12.76       11.05      1.81 o
   7   8   1      104.49      114.08      6.08 o
   8   8   1        8.16        9.36      2.70 o
   0   9   1       57.51       56.94      3.02 o
   1   9   1       82.49       79.91      2.88 o
   2   9   1      206.18      182.31      5.42 o
   3   9   1       11.93       13.52      1.33 o
   4   9   1       18.09       21.22      2.09 o
   5   9   1      296.70      295.24      9.25 o
   6   9   1       65.36       65.99      4.96 o
   7   9   1      106.42      122.96      7.23 o
   0  10   1        5.73        7.74      1.73 o
   1  10   1       83.93       75.06      3.47 o
   2  10   1       78.21       73.25      2.94 o
   3  10   1      116.18      118.04      2.35 o
   4  10   1       70.50       70.25      3.28 o
   5  10   1       13.08       11.14      2.38 o
   6  10   1       63.27       72.44      4.04 o
   0  11   1       55.45       51.89      4.44 o
   1  11   1       74.83       68.56      2.46 o
   2  11   1       78.85       80.15      3.26 o
   3  11   1      114.37      125.36      5.85 o
   4  11   1       23.50       23.93      3.59 o
   5  11   1       11.74       12.36      3.10 o
   0  12   1        5.04        2.96      5.38 o
   1  12   1       18.45       18.45      2.10 o
   2  12   1       23.00       24.18      2.84 o
   3  12   1       74.35       74.75      4.56 o
   4  12   1      144.05      150.51      8.10 o
   0  13   1        4.78        6.11      2.76 o
   1  13   1       38.88       40.17      4.81 o
   2  13   1       17.38       15.19      3.13 o
   3  13   1       27.24       41.82      5.65 o
   2   0   2       47.99       42.71      0.88 o
   3   0   2     1501.48     1647.63      6.20 o
   4   0   2      552.20      540.18      7.09 o
   5   0   2      145.76      141.46      5.97 o
   6   0   2      146.45      132.55      6.12 o
   7   0   2       20.05       11.92      1.73 o
   8   0   2       18.77       17.44      6.72 o
   9   0   2      120.45      130.17     14.95 o
   1   1   2    11862.09    12364.63     38.58 o
   2   1   2     1362.31     1350.48      3.14 o
   3   1   2       68.30       68.90      0.67 o
   4   1   2      959.21     1032.00      6.96 o
   5   1   2      188.10      187.09      2.81 o
   6   1   2       19.16       24.49      1.22 o
   7   1   2      613.64      583.20      9.78 o
   8   1   2       29.51       27.13      3.21 o
   9   1   2       38.28       31.25      4.99 o
   0   2   2     2701.95     2864.76     17.10 o
   1   2   2     1357.88     1368.62      4.00 o
   2   2   2       11.42        8.03      0.37 o
   3   2   2     1682.46     1888.34     11.04 o
   4   2   2     1655.61     1777.73     19.31 o
   5   2   2       19.48       19.60      1.44 o
   6   2   2      868.10      890.35     13.93 o
   7   2   2      122.39      144.64      4.97 o
   8   2   2       49.66       46.88      3.88 o
   9   2   2       59.54       65.63      4.63 o
   0   3   2      176.27      165.75      1.90 o
   1   3   2     2298.16     2318.95      6.98 o
   2   3   2     4750.61     5087.37     17.63 o
   3   3   2      892.67      922.64      6.07 o
   4   3   2      345.58      372.41      7.00 o
   5   3   2      171.92      181.72      3.44 o
   6   3   2      219.75      204.46      4.47 o
   7   3   2       64.13       69.48      3.77 o
   8   3   2       45.52       56.93      2.65 o
   9   3   2       63.29       62.68      4.39 o
   0   4   2       40.56       47.58      1.36 o
   1   4   2       17.95       18.06      0.43 o
   2   4   2     1992.59     2132.11     13.01 o
   3   4   2      251.46      269.86      4.39 o
   4   4   2     1332.60     1428.31     20.31 o
   5   4   2      142.64      132.56      5.36 o
   6   4   2      246.93      237.51      4.35 o
   7   4   2       44.30       48.51      2.82 o
   8   4   2       82.96       88.11      6.11 o
   9   4   2       18.77       24.87      3.47 o
   0   5   2      252.51      236.33      2.53 o
   1   5   2      746.79      745.08      4.13 o
   2   5   2      333.39      350.54      2.23 o
   3   5   2       16.87       22.58      1.18 o
   4   5   2      461.27      451.04      6.17 o
   5   5   2      101.31      101.47      4.98 o
   6   5   2      132.12      145.84      5.03 o
   7   5   2       16.98       18.57      2.30 o
   8   5   2       61.15       64.06      3.78 o
   9   5   2      102.52      118.24      7.08 o
   0   6   2       22.24       20.99      1.11 o
   1   6   2       77.16       88.00      1.76 o
   2   6   2       56.86       55.83      1.58 o
   3   6   2      150.67      145.63      3.36 o
   4   6   2       52.40       47.17      1.68 o
   5   6   2      421.55      389.91      7.03 o
   6   6   2      191.89      184.96      4.59 o
   7   6   2        3.52        3.38      1.22 o
   8   6   2       53.31       57.67      3.43 o
   0   7   2       73.88       68.81      3.46 o
   1   7   2      116.98      110.73      3.29 o
   2   7   2       57.50       51.53      1.77 o
   3   7   2       76.55       72.19      2.38 o
   4   7   2       54.57       49.75      2.00 o
   5   7   2      216.71      183.45      5.27 o
   6   7   2       43.44       37.00      2.54 o
   7   7   2      142.57      176.01      8.78 o
   8   7   2      134.76      160.61      7.82 o
   0   8   2       42.09       37.05      3.02 o
   1   8   2      128.31      113.10      3.67 o
   2   8   2      217.78      228.61      3.20 o
   3   8   2        4.30        5.99      1.20 o
   4   8   2      108.20       97.88      4.73 o
   5   8   2        8.09       11.73      2.44 o
   6   8   2        0.85        1.69      1.25 o
   7   8   2       68.34       64.82      5.08 o
   8   8   2        4.43        2.61      1.90 o
   0   9   2       49.91       54.69      3.05 o
   1   9   2       88.71       91.73      3.26 o
   2   9   2       31.17       28.27      2.06 o
   3   9   2      139.53      136.81      5.66 o
   4   9   2      123.54      127.04      2.83 o
   5   9   2       19.45       23.31      3.85 o
   6   9   2       40.19       47.14      3.93 o
   7   9   2        5.40        6.17      2.10 o
   0  10   2       74.70       75.43      5.07 o
   1  10   2       65.55       65.58      2.60 o
   2  10   2       13.55       12.06      1.33 o
   3  10   2       38.20       40.85      2.29 o
   4  10   2       12.49       10.11      1.87 o
   5  10   2       15.03       24.97      3.11 o
   6  10   2       18.38       18.18      2.79 o
   0  11   2       67.76       63.77      3.00 o
   1  11   2        0.47        0.65      0.81 o
   2  11   2       27.92       29.10      2.35 o
   3  11   2       10.56        8.70      1.64 o
   4  11   2        0.54        0.90      1.11 o
   5  11   2        7.92        7.86      2.09 o
   0  12   2       49.24       51.87      5.56 o
   1  12   2       30.27       27.85      2.90 o
   2  12   2       12.85        5.61      1.35 o
   3  12   2       11.51        7.38      1.58 o
   4  12   2       87.12       88.26      5.23 o
   0  13   2       25.42       21.19      4.06 o
   1  13   2       56.87       54.56      5.41 o
   2  13   2       73.48       75.05      4.48 o
   3  13   2      173.49      185.31     14.03 o
   1   0   3     2143.45     2107.74     10.20 o
   2   0   3     1469.19     1377.30      7.37 o
   3   0   3      140.25      156.24      2.04 o
   4   0   3      480.33      440.03      4.98 o
   5   0   3       22.04       27.15      1.81 o
   6   0   3     1770.07     1750.59     39.52 o
   7   0   3      628.43      637.30     18.90 o
   8   0   3        2.16        8.10      3.54 o
   9   0   3       25.86       27.56      5.84 o
   1   1   3    20981.41    22234.14     75.37 o
   2   1   3     1569.32     1560.90      4.31 o
   3   1   3      216.22      233.52      1.34 o
   4   1   3     2755.94     2998.28     27.37 o
   5   1   3      263.66      245.81      3.08 o
   6   1   3      532.83      511.57      5.49 o
   7   1   3       74.88       59.21      3.64 o
   8   1   3        4.29        6.84      1.99 o
   9   1   3      125.45      146.71     10.50 o
   0   2   3     4616.75     4660.66     20.35 o
   1   2   3     2545.85     2551.91      7.27 o
   2   2   3      811.64      861.20      3.87 o
   3   2   3      145.55      152.39      1.21 o
   4   2   3      573.11      646.73      4.30 o
   5   2   3       33.43       29.44      1.48 o
   6   2   3      443.35      456.89      7.59 o
   7   2   3       49.65       52.56      3.31 o
   8   2   3       19.74       22.21      2.18 o
   9   2   3       40.64       47.72      4.09 o
   0   3   3     2290.73     2309.15     10.52 o
   1   3   3      172.98      162.31      1.26 o
   2   3   3     1138.12     1158.64      3.31 o
   3   3   3     1925.83     2169.61     13.88 o
   4   3   3     2572.12     2841.70     49.99 o
   5   3   3      134.20      129.94      5.11 o
   6   3   3      129.79      127.81      3.05 o
   7   3   3      214.90      213.56      5.40 o
   8   3   3        9.38       14.33      2.05 o
   9   3   3       63.88       68.53      4.40 o
   0   4   3      941.15      931.37      4.00 o
   1   4   3        4.90        5.79      0.26 o
   2   4   3     1654.86     1758.86     10.76 o
   3   4   3      898.34      986.20      9.16 o
   4   4   3      794.80      796.93     11.40 o
   5   4   3      352.26      302.60      5.82 o
   6   4   3      370.65      367.55      7.47 o
   7   4   3       30.52       34.89      2.64 o
   8   4   3      108.45      124.17      7.68 o
   9   4   3       77.05       87.43      5.19 o
   0   5   3      180.13      166.66      1.78 o
   1   5   3       87.72       93.09      0.96 o
   2   5   3      256.70      266.18      4.35 o
   3   5   3       15.57       16.73      0.78 o
   4   5   3      210.78      203.76      2.95 o
   5   5   3      172.22      167.84      3.56 o
   6   5   3      236.75      231.81      4.26 o
   7   5   3       17.85       14.48      1.84 o
   8   5   3      113.09      116.29      5.36 o
   9   5   3       60.30       66.05      7.02 o
   0   6   3       10.06       11.89      0.89 o
   1   6   3      556.12      554.02      3.56 o
   2   6   3      924.18      868.46      9.88 o
   3   6   3      120.40      125.53      3.92 o
   4   6   3       19.08       19.82      0.94 o
   5   6   3      181.30      208.14      5.00 o
   6   6   3       26.54       27.12      2.98 o
   7   6   3       40.08       52.91      3.48 o
   8   6   3       24.00       22.69      3.00 o
   0   7   3       69.56       77.77      3.70 o
   1   7   3       40.81       37.88      1.37 o
   2   7   3       30.53       29.88      1.28 o
   3   7   3       51.62       44.36      1.64 o
   4   7   3        5.42        5.37      0.98 o
   5   7   3       14.30        9.20      1.96 o
   6   7   3      103.62      101.99      2.86 o
   7   7   3       45.68       48.31      3.62 o
   8   7   3       47.64       59.65      4.18 o
   0   8   3      210.96      213.20      6.94 o
   1   8   3      646.15      630.18      9.42 o
   2   8   3      181.49      174.10      2.35 o
   3   8   3       75.17       67.33      2.62 o
   4   8   3      358.59      354.56      7.24 o
   5   8   3        4.63        5.32      1.42 o
   6   8   3        5.07        7.53      1.64 o
   7   8   3       28.59       31.76      4.45 o
   8   8   3        0.04        1.72      1.05 o
   0   9   3        7.07        5.87      2.31 o
   1   9   3       92.61       96.17      3.60 o
   2   9   3      137.14      126.06      3.87 o
   3   9   3       48.79       51.40      2.86 o
   4   9   3      109.94      102.74      2.33 o
   5   9   3        3.84        1.88      1.03 o
   6   9   3       25.89       30.26      3.23 o
   7   9   3        7.93        6.72      1.97 o
   0  10   3       15.94       17.16      2.23 o
   1  10   3       24.10       22.43      2.13 o
   2  10   3      159.83      148.22      3.59 o
   3  10   3       75.09       81.48      3.81 o
   4  10   3       24.62       27.11      2.68 o
   5  10   3       26.73       35.08      3.66 o
   6  10   3       13.47       16.51      2.80 o
   0  11   3        5.97        5.51      1.70 o
   1  11   3       26.34       26.33      1.90 o
   2  11   3       83.75       79.45      2.57 o
   3  11   3      158.24      164.30      7.46 o
   4  11   3       60.07       64.99      3.91 o
   5  11   3       30.69       27.10      3.37 o
   0  12   3       24.40       25.01      5.37 o
   1  12   3       99.31      106.53      5.28 o
   2  12   3       27.05       30.42      3.02 o
   3  12   3        6.16        3.95      1.55 o
   4  12   3        6.88       10.13      3.28 o
   0  13   3       27.73       27.60      6.77 o
   1  13   3        8.04        7.92      2.20 o
   2  13   3       36.85       33.39      4.72 o
   1   0   4     5083.06     5063.24     19.11 o
   2   0   4     1295.16     1259.90      7.00 o
   3   0   4     1432.29     1569.33     11.24 o
   4   0   4     1426.96     1555.30     15.86 o
   5   0   4      141.37      156.36      6.59 o
   6   0   4     1090.95     1000.36     17.24 o
   7   0   4      234.38      275.61     11.29 o
   8   0   4       23.76       25.10      4.55 o
   9   0   4        1.84        4.27      2.54 o
   1   1   4      343.36      338.95      2.44 o
   2   1   4      346.90      322.81      2.26 o
   3   1   4     2673.68     2903.83     15.10 o
   4   1   4      223.49      222.54      4.03 o
   5   1   4      148.76      145.26      3.06 o
   6   1   4     1202.21     1113.22     12.12 o
   7   1   4      212.73      197.32      5.11 o
   8   1   4       33.75       43.63      4.08 o
   9   1   4       14.68       17.49      3.51 o
   0   2   4    26619.13    29167.43    184.25 o
   1   2   4      220.85      199.28      1.43 o
   2   2   4      343.14      316.45      2.39 o
   3   2   4     2248.76     2407.60     13.48 o
   4   2   4       57.07       72.45      1.54 o
   5   2   4      148.26      131.33      4.50 o
   6   2   4      349.15      345.72      6.22 o
   7   2   4      106.02      102.38      5.93 o
   8   2   4       12.28        7.93      1.60 o
   9   2   4       23.36       29.33      4.62 o
   0   3   4      196.90      186.58      2.10 o
   1   3   4      149.20      133.64      1.15 o
   2   3   4      106.64      109.10      1.00 o
   3   3   4      320.00      361.97      2.83 o
   4   3   4      109.72      108.18      3.26 o
   5   3   4      955.00      980.89     17.77 o
   6   3   4        8.78       10.25      1.87 o
   7   3   4       71.60       73.01      4.05 o
   8   3   4       36.99       29.96      2.61 o
   9   3   4      206.86      229.01     11.79 o
   0   4   4        0.09        1.92      0.79 o
   1   4   4        5.67        8.29      0.31 o
   2   4   4       26.57       29.75      0.64 o
   3   4   4     1028.80     1123.87      7.69 o
   4   4   4       31.52       25.45      1.16 o
   5   4   4      251.79      248.45      4.97 o
   6   4   4      218.64      237.31      4.55 o
   7   4   4       44.46       40.15      2.75 o
   8   4   4       79.74       81.20      5.47 o
   9   4   4        9.05        9.09      2.73 o
   0   5   4      231.93      262.50      4.13 o
   1   5   4     1996.58     2006.51     13.95 o
   2   5   4     2136.73     2307.56     19.27 o
   3   5   4      752.97      767.65      9.69 o
   4   5   4       13.28       13.28      0.92 o
   5   5   4      297.56      291.20      3.94 o
   6   5   4       29.86       30.55      2.98 o
   7   5   4       72.05       57.23      3.49 o
   8   5   4       19.48       16.52      1.91 o
   9   5   4       47.41       48.80      3.70 o
   0   6   4      178.57      168.52      4.37 o
   1   6   4      409.84      399.88      4.85 o
   2   6   4     1088.00     1150.06     15.55 o
   3   6   4      231.86      224.20      3.12 o
   4   6   4       11.35       12.42      0.71 o
   5   6   4      135.25      125.75      4.21 o
   6   6   4      167.85      142.11      4.04 o
   7   6   4       13.06       14.97      2.04 o
   8   6   4      211.36      216.58     14.44 o
   0   7   4       21.12       19.84      1.38 o
   1   7   4      125.54      115.86      3.47 o
   2   7   4      427.10      430.32      6.51 o
   3   7   4      137.47      139.29      3.81 o
   4   7   4       79.31       72.90      2.92 o
   5   7   4      102.36      101.26      5.37 o
   6   7   4        9.68       13.50      2.21 o
   7   7   4       65.48       68.23      4.63 o
   8   7   4       46.06       53.92      4.81 o
   0   8   4      538.71      480.59      9.83 o
   1   8   4       90.10       87.87      3.43 o
   2   8   4      333.96      312.52      3.96 o
   3   8   4      273.99      275.98      4.50 o
   4   8   4      135.45      122.65      6.70 o
   5   8   4       59.60       64.92      4.70 o
   6   8   4       41.68       46.34      4.06 o
   7   8   4       64.70       63.90      4.41 o
   8   8   4      152.57      173.92      8.38 o
   0   9   4        6.81        9.51      2.63 o
   1   9   4        4.77        4.68      0.96 o
   2   9   4      447.99      444.13      6.93 o
   3   9   4       11.83       14.58      1.36 o
   4   9   4       95.78       96.37      2.13 o
   5   9   4        8.07        3.86      1.43 o
   6   9   4       65.53       72.91      4.71 o
   7   9   4       10.73        7.70      2.29 o
   0  10   4        2.32        2.51      0.77 o
   1  10   4        0.74        1.90      0.63 o
   2  10   4       68.23       65.60      3.08 o
   3  10   4       17.39       19.30      2.03 o
   4  10   4       39.91       46.70      4.62 o
   5  10   4        1.60        5.09      1.42 o
   6  10   4        0.75        2.36      1.48 o
   0  11   4        4.38        3.80      2.91 o
   1  11   4       14.90       16.50      2.10 o
   2  11   4       17.52       17.69      1.70 o
   3  11   4       91.91       87.62      4.04 o
   4  11   4       16.37       22.28      3.30 o
   5  11   4       61.01       64.80      6.61 o
   0  12   4        4.87        7.73      3.40 o
   1  12   4       85.66       80.33      4.04 o
   2  12   4        2.48        3.14      1.12 o
   3  12   4       22.06       24.86      3.30 o
   4  12   4       34.33       36.55      5.29 o
   0  13   4       23.17       23.17      6.21 o
   1  13   4       22.40       18.44      3.77 o
   2  13   4      174.13      195.92     10.65 o
   1   0   5       24.76       25.33      0.72 o
   2   0   5     1116.06     1057.20      4.56 o
   3   0   5       55.72       65.59      0.80 o
   4   0   5      803.50      855.63     10.66 o
   5   0   5       71.81       52.03      2.42 o
   6   0   5      140.45      146.38      3.67 o
   7   0   5      353.85      384.61     15.87 o
   8   0   5       89.34       87.84      7.04 o
   9   0   5       13.38       16.94      4.43 o
   0   1   5     1576.38     1569.96      7.26 o
   1   1   5     3794.81     3863.75      9.33 o
   2   1   5      606.08      601.30      4.01 o
   3   1   5     1125.54     1283.81      6.99 o
   4   1   5      458.79      468.65      3.28 o
   5   1   5       58.59       62.10      1.94 o
   6   1   5       81.17       79.04      2.78 o
   7   1   5       45.90       51.88      4.01 o
   8   1   5       84.45       84.50      5.13 o
   9   1   5       54.89       57.12      6.02 o
   0   2   5    29799.15    32868.80    119.66 o
   1   2   5       70.78       70.19      0.94 o
   2   2   5     2203.63     2200.36      5.76 o
   3   2   5     1802.59     1915.52     12.26 o
   4   2   5      467.95      467.09      3.02 o
   5   2   5      193.60      193.26      4.01 o
   6   2   5     1557.09     1595.85     20.77 o
   7   2   5        3.90        3.57      1.66 o
   8   2   5        1.82        3.33      1.40 o
   9   2   5        0.35        1.21      1.84 o
   0   3   5     1202.30     1267.01      6.00 o
   1   3   5       50.53       50.12      0.55 o
   2   3   5       72.50       68.46      0.69 o
   3   3   5     1447.71     1520.69      9.78 o
   4   3   5      171.04      169.68      4.18 o
   5   3   5       58.11       49.47      2.17 o
   6   3   5     1040.42     1045.25     18.01 o
   7   3   5       12.64        5.34      1.18 o
   8   3   5       98.79      106.79      3.53 o
   9   3   5       77.04       80.89      4.81 o
   0   4   5      822.90      819.58      5.98 o
   1   4   5      119.90      119.75      0.81 o
   2   4   5      113.94      105.04      0.89 o
   3   4   5      249.24      236.91      4.48 o
   4   4   5      219.70      212.67      2.90 o
   5   4   5      485.26      492.94      8.48 o
   6   4   5      401.05      410.30      7.04 o
   7   4   5        9.05       12.20      2.33 o
   8   4   5       48.53       55.36      4.63 o
   9   4   5       48.84       48.51      6.01 o
   0   5   5      332.56      362.95      3.51 o
   1   5   5     1615.72     1745.90     10.96 o
   2   5   5      281.13      288.23      5.11 o
   3   5   5      473.05      496.77      5.72 o
   4   5   5      135.41      139.61      3.85 o
   5   5   5      102.15       94.28      3.67 o
   6   5   5      257.19      222.34      5.56 o
   7   5   5       37.89       39.26      3.17 o
   8   5   5       39.24       50.78      3.45 o
   9   5   5       52.40       50.24      5.19 o
   0   6   5      228.30      238.30      4.19 o
   1   6   5      127.55      121.31      3.24 o
   2   6   5       11.81       11.55      0.76 o
   3   6   5      289.25      295.72      4.58 o
   4   6   5      531.76      489.08      5.77 o
   5   6   5      217.11      201.11      5.79 o
   6   6   5      154.40      149.21      3.84 o
   7   6   5       36.27       35.94      3.56 o
   8   6   5      174.99      196.09      9.03 o
   0   7   5       58.15       45.42      2.34 o
   1   7   5      294.97      273.20      3.68 o
   2   7   5      356.23      345.23      5.28 o
   3   7   5      246.32      235.01      4.88 o
   4   7   5       73.32       70.69      2.83 o
   5   7   5      245.16      245.05      6.06 o
   6   7   5       46.04       61.69      4.24 o
   7   7   5       23.04       25.03      2.23 o
   8   7   5       10.45        9.04      2.90 o
   0   8   5       67.04       68.22      3.86 o
   1   8   5      275.39      264.34      3.27 o
   2   8   5      547.14      509.92      6.76 o
   3   8   5       29.88       33.87      2.68 o
   4   8   5      104.21      100.58      4.65 o
   5   8   5       61.97       59.03      4.60 o
   6   8   5       73.13       77.52      4.56 o
   7   8   5        6.17        8.75      1.84 o
   0   9   5      758.79      760.62     15.44 o
   1   9   5      511.62      492.58      7.15 o
   2   9   5      139.77      138.79      4.20 o
   3   9   5       74.59       60.77      3.06 o
   4   9   5      136.87      128.75      3.18 o
   5   9   5       13.74       13.45      1.96 o
   6   9   5       64.95       69.87      4.70 o
   7   9   5       42.70       42.30      4.60 o
   0  10   5       14.49       12.62      2.12 o
   1  10   5      148.13      152.12      3.69 o
   2  10   5      103.77      105.31      4.33 o
   3  10   5      117.35      108.56      3.10 o
   4  10   5       22.78       19.77      2.11 o
   5  10   5        2.27        1.71      2.29 o
   6  10   5        4.62        5.11      1.44 o
   0  11   5      141.69      151.23      6.86 o
   1  11   5       74.28       72.84      2.52 o
   2  11   5      227.10      235.23      6.36 o
   3  11   5       77.80       76.15      3.57 o
   4  11   5       16.97       16.27      2.77 o
   5  11   5       14.32       11.75      3.08 o
   0  12   5       22.22       28.10      3.66 o
   1  12   5       49.31       50.71      2.97 o
   2  12   5       73.76       81.01      4.54 o
   3  12   5      139.34      135.04      7.00 o
   4  12   5       41.10       50.22      6.82 o
   0  13   5       27.45       34.67      5.94 o
   1  13   5       54.89       58.53      5.33 o
   2  13   5       32.21       31.33      4.36 o
   0   0   6     8937.48     9330.43     49.50 o
   1   0   6       40.15       39.04      1.87 o
   2   0   6     1440.77     1397.19      6.10 o
   3   0   6        0.16        1.07      0.60 o
   4   0   6       12.18        8.34      0.90 o
   5   0   6      214.78      197.31      3.85 o
   6   0   6      351.55      319.66      5.77 o
   7   0   6     1225.40     1108.78     59.26 o
   8   0   6        4.57        6.22      2.62 o
   9   0   6       55.18       53.96     11.32 o
   0   1   6     5106.95     5276.08     22.74 o
   1   1   6      610.49      567.49      3.90 o
   2   1   6     2393.65     2456.00      6.43 o
   3   1   6     1350.27     1494.73      8.77 o
   4   1   6      258.98      271.95      4.89 o
   5   1   6      221.61      227.25      2.96 o
   6   1   6       97.35       85.88      2.95 o
   7   1   6       50.03       47.00      3.55 o
   8   1   6       21.57       25.70      2.98 o
   9   1   6      107.66      119.48      8.77 o
   0   2   6     7613.89     8142.64     23.28 o
   1   2   6     4155.19     4261.09     14.41 o
   2   2   6     1801.57     1825.85      6.20 o
   3   2   6      985.63     1035.43      6.39 o
   4   2   6      392.72      414.78      2.88 o
   5   2   6     1227.51     1179.18     20.15 o
   6   2   6      269.14      254.50      4.98 o
   7   2   6      133.23      122.75      7.48 o
   8   2   6        5.26        3.67      1.99 o
   9   2   6       39.03       41.84      5.32 o
   0   3   6      265.51      262.72      2.66 o
   1   3   6      689.68      698.40      5.96 o
   2   3   6       69.34       67.35      0.66 o
   3   3   6       97.12       89.78      1.77 o
   4   3   6      201.56      185.04      2.93 o
   5   3   6      120.31      108.08      3.86 o
   6   3   6      146.76      137.29      2.90 o
   7   3   6       34.41       28.68      3.32 o
   8   3   6      177.71      184.66      6.51 o
   9   3   6       44.91       55.34      5.31 o
   0   4   6      246.85      272.00      2.29 o
   1   4   6       50.47       48.99      0.64 o
   2   4   6       95.97       96.79      1.61 o
   3   4   6      277.18      274.91      5.17 o
   4   4   6      233.61      234.17      3.14 o
   5   4   6       43.09       45.61      1.98 o
   6   4   6      210.85      237.20      4.39 o
   7   4   6       38.11       35.48      2.59 o
   8   4   6        0.09        2.63      1.12 o
   9   4   6       64.15       64.58      5.74 o
   0   5   6     1603.37     1663.34     16.90 o
   1   5   6      351.47      362.80      3.44 o
   2   5   6      399.30      427.32      2.68 o
   3   5   6       12.61        7.14      0.45 o
   4   5   6      533.37      514.77      8.18 o
   5   5   6      304.17      261.79      6.24 o
   6   5   6       91.18       86.31      4.68 o
   7   5   6       30.40       32.40      2.67 o
   8   5   6      188.78      214.36     10.22 o
   9   5   6       13.16       16.04      3.13 o
   0   6   6      217.30      224.29      4.85 o
   1   6   6      155.47      157.48      4.14 o
   2   6   6      477.88      463.34      6.19 o
   3   6   6      267.82      259.67      3.38 o
   4   6   6      597.39      614.42      8.41 o
   5   6   6        4.01        4.42      1.11 o
   6   6   6       66.33       62.41      3.61 o
   7   6   6      111.31      119.18      4.54 o
   8   6   6       25.46       29.54      3.38 o
   0   7   6       33.22       31.04      2.40 o
   1   7   6      377.31      364.41      5.10 o
   2   7   6      324.73      335.06      5.93 o
   3   7   6      134.99      128.00      4.78 o
   4   7   6       75.04       75.51      3.18 o
   5   7   6      289.80      276.36      6.91 o
   6   7   6      112.90      109.36      3.54 o
   7   7   6       10.75       12.83      1.70 o
   8   7   6       29.24       23.91      3.88 o
   0   8   6       11.82        8.75      1.02 o
   1   8   6       55.16       50.37      1.95 o
   2   8   6      185.64      180.85      2.93 o
   3   8   6      159.83      159.21      4.68 o
   4   8   6      105.55      105.79      5.22 o
   5   8   6       72.03       82.31      5.39 o
   6   8   6      144.97      153.66      7.82 o
   7   8   6       19.00       17.36      2.88 o
   0   9   6      153.88      157.05      6.66 o
   1   9   6      313.65      306.46      4.63 o
   2   9   6      499.64      489.44      7.35 o
   3   9   6       63.89       52.35      2.51 o
   4   9   6       54.34       55.39      3.15 o
   5   9   6       12.68       10.92      2.24 o
   6   9   6        7.74       11.94      2.74 o
   7   9   6       15.90       20.61      3.31 o
   0  10   6       30.25       30.90      3.42 o
   1  10   6       44.06       42.24      2.48 o
   2  10   6       47.57       47.67      2.54 o
   3  10   6       23.37       27.00      2.08 o
   4  10   6       75.63       70.70      2.65 o
   5  10   6        3.67        5.97      1.88 o
   6  10   6       18.93       18.25      3.04 o
   0  11   6      236.05      221.04     10.16 o
   1  11   6      143.76      151.13      4.55 o
   2  11   6       12.25       14.17      1.76 o
   3  11   6        8.40        5.66      1.35 o
   4  11   6       51.97       47.38      3.10 o
   5  11   6       38.50       42.98      5.26 o
   0  12   6       22.23       20.18      2.92 o
   1  12   6      128.26      131.76      5.89 o
   2  12   6       72.58       74.23      5.53 o
   3  12   6       53.20       59.69      4.24 o
   4  12   6       80.06       96.19      6.37 o
   0  13   6       27.07       25.54      6.80 o
   1  13   6       12.97       15.79      2.81 o
   2  13   6        6.83        8.30      2.04 o
   1   0   7     1055.39     1036.60      9.84 o
   2   0   7       11.89       10.68      0.65 o
   3   0   7        0.28        1.08      0.49 o
   4   0   7      476.60      512.14      4.52 o
   5   0   7       13.06       11.95      1.31 o
   6   0   7       79.11       76.92      4.26 o
   7   0   7       42.82       46.91      8.60 o
   8   0   7      113.53      118.10      6.62 o
   9   0   7      671.62      776.24    305.78 o
   0   1   7     7864.38     8167.16     35.63 o
   1   1   7     1905.20     1850.38      7.14 o
   2   1   7     1528.98     1513.60      6.45 o
   3   1   7      257.89      260.15      1.65 o
   4   1   7      362.22      361.41      2.44 o
   5   1   7       51.57       46.68      1.82 o
   6   1   7      249.47      234.64      3.37 o
   7   1   7      397.08      379.02      9.81 o
   8   1   7       54.17       52.89      5.34 o
   9   1   7       28.60       22.25      3.33 o
   0   2   7      741.26      676.16      6.69 o
   1   2   7      543.24      551.55      3.65 o
   2   2   7     1120.76     1168.29      3.32 o
   3   2   7      527.28      590.12      3.57 o
   4   2   7      149.87      140.47      3.91 o
   5   2   7      443.20      442.71      5.79 o
   6   2   7      227.21      205.76      4.63 o
   7   2   7      328.97      319.67      7.66 o
   8   2   7       21.02       14.37      3.47 o
   9   2   7        0.88        0.72      1.78 o
   0   3   7       34.10       38.62      0.86 o
   1   3   7     4068.43     4371.08     11.07 o
   2   3   7      112.28      108.33      1.42 o
   3   3   7      585.49      575.25      4.67 o
   4   3   7      242.52      234.37      2.97 o
   5   3   7       98.53      100.50      3.56 o
   6   3   7       39.72       44.15      2.46 o
   7   3   7       36.06       43.09      2.87 o
   8   3   7       14.77       10.94      2.14 o
   9   3   7       14.78       26.22      3.53 o
   0   4   7       13.64       17.64      0.54 o
   1   4   7      312.10      327.37      2.33 o
   2   4   7      573.59      583.62      4.80 o
   3   4   7      295.63      302.05      3.42 o
   4   4   7      409.15      397.99      5.51 o
   5   4   7      147.38      149.06      3.00 o
   6   4   7     1003.80      971.70     16.05 o
   7   4   7       57.61       48.32      3.07 o
   8   4   7       22.92       23.06      2.86 o
   9   4   7       43.78       51.29      4.84 o
   0   5   7       18.49       20.83      1.04 o
   1   5   7      750.80      752.26      6.33 o
   2   5   7      285.06      268.12      4.57 o
   3   5   7       13.21       13.08      0.75 o
   4   5   7      789.57      783.74     11.67 o
   5   5   7      525.63      467.53      7.86 o
   6   5   7      128.70      118.20      6.98 o
   7   5   7       15.76       23.17      2.37 o
   8   5   7       57.61       56.81      4.07 o
   9   5   7       21.50       21.05      3.46 o
   0   6   7       19.22       21.06      1.24 o
   1   6   7      188.74      186.74      3.17 o
   2   6   7      135.42      127.57      3.83 o
   3   6   7       58.59       58.71      2.25 o
   4   6   7      116.12      111.24      3.95 o
   5   6   7       71.09       77.65      3.35 o
   6   6   7       57.13       52.81      3.22 o
   7   6   7       12.93       16.00      1.92 o
   8   6   7        0.26        3.34      0.99 o
   0   7   7      141.78      139.32      6.50 o
   1   7   7      122.90      122.61      3.87 o
   2   7   7      182.38      160.92      3.01 o
   3   7   7      104.84      101.43      3.73 o
   4   7   7      598.87      571.53      8.23 o
   5   7   7      211.05      189.21      5.39 o
   6   7   7       40.83       39.43      3.52 o
   7   7   7        8.66       11.77      2.74 o
   8   7   7       71.67       78.79      4.17 o
   0   8   7      108.03      108.43      5.49 o
   1   8   7        5.63        5.17      0.57 o
   2   8   7       10.60       10.75      1.18 o
   3   8   7      269.61      251.95      4.05 o
   4   8   7       53.88       48.91      3.11 o
   5   8   7       24.74       27.30      3.40 o
   6   8   7       22.73       28.94      2.76 o
   7   8   7        8.26        9.14      1.91 o
   0   9   7        0.01        2.15      0.83 o
   1   9   7      193.03      186.54      5.48 o
   2   9   7      309.76      294.86      7.04 o
   3   9   7      328.86      320.02      6.99 o
   4   9   7        8.53        4.84      1.32 o
   5   9   7       47.23       60.58      3.59 o
   6   9   7       23.62       23.33      3.16 o
   7   9   7      183.29      213.62     11.37 o
   0  10   7      121.58      131.58      5.14 o
   1  10   7      281.10      292.04      7.37 o
   2  10   7      129.87      125.81      3.16 o
   3  10   7       86.47       85.73      2.60 o
   4  10   7       10.65        7.46      1.59 o
   5  10   7       74.57       75.95      5.02 o
   6  10   7       26.86       20.32      3.49 o
   0  11   7      161.98      151.09      7.60 o
   1  11   7      172.40      172.28      5.28 o
   2  11   7       33.77       31.84      2.82 o
   3  11   7       28.34       31.00      2.42 o
   4  11   7       25.78       22.93      3.10 o
   5  11   7        8.30        8.40      2.51 o
   0  12   7       23.45       22.38      3.15 o
   1  12   7       21.89       24.15      2.39 o
   2  12   7        0.69        3.29      1.00 o
   3  12   7       97.12       99.16      5.36 o
   4  12   7       19.63       16.50      4.13 o
   0  13   7        0.02        3.47      1.78 o
   1  13   7        3.24        4.50      1.39 o
   2  13   7       40.12       45.73      3.87 o
   0   0   8       15.05       20.52      1.50 o
   1   0   8      139.15      134.75      1.70 o
   2   0   8      375.16      322.74      3.03 o
   3   0   8      528.48      543.65      4.34 o
   4   0   8      873.52      919.95      8.48 o
   5   0   8       26.83       28.25      1.65 o
   6   0   8      210.07      211.84      4.57 o
   7   0   8       54.89       56.52      4.65 o
   8   0   8        4.89        5.10      2.24 o
   9   0   8        0.00        1.03      2.05 o
   0   1   8     4197.75     4367.24     19.42 o
   1   1   8      110.80      102.57      0.89 o
   2   1   8      786.71      758.27      5.15 o
   3   1   8      908.73      954.05      5.67 o
   4   1   8      839.42      863.59      9.39 o
   5   1   8      176.58      187.00      2.79 o
   6   1   8      266.59      249.40      4.44 o
   7   1   8        4.67        8.05      2.34 o
   8   1   8        6.25        3.70      1.61 o
   9   1   8       67.44       65.41      4.14 o
   0   2   8      806.98      748.08     10.64 o
   1   2   8     2032.73     2074.58      5.02 o
   2   2   8      254.71      244.44      1.40 o
   3   2   8       15.50       18.78      0.55 o
   4   2   8      411.19      357.00      4.61 o
   5   2   8      202.41      196.99      3.42 o
   6   2   8      207.81      203.33      3.61 o
   7   2   8       51.97       55.06      2.96 o
   8   2   8        0.73        0.41      0.99 o
   9   2   8       24.28       20.21      3.03 o
   0   3   8     1858.29     2070.81     11.96 o
   1   3   8     4888.55     5293.28     36.43 o
   2   3   8      887.58      883.03      5.28 o
   3   3   8      253.40      260.67      4.68 o
   4   3   8      116.83      106.14      2.87 o
   5   3   8      106.47      102.06      3.66 o
   6   3   8      464.11      467.73      7.35 o
   7   3   8      255.67      227.94      6.26 o
   8   3   8       49.22       58.42      3.55 o
   9   3   8       34.45       30.43      4.27 o
   0   4   8       15.30       39.74      1.94 o
   1   4   8      123.24      126.26      1.27 o
   2   4   8       69.02       71.43      1.37 o
   3   4   8       52.62       53.67      1.82 o
   4   4   8      118.99      124.38      3.68 o
   5   4   8      427.72      412.70      5.64 o
   6   4   8       34.40       37.90      3.46 o
   7   4   8       39.32       50.82      3.36 o
   8   4   8       32.04       30.56      2.69 o
   9   4   8       36.69       41.33      6.91 o
   0   5   8     1246.45     1318.30     12.05 o
   1   5   8      107.41      115.33      2.80 o
   2   5   8        1.31        1.67      0.42 o
   3   5   8      269.66      257.84      3.49 o
   4   5   8     1053.96     1038.79     16.32 o
   5   5   8      283.39      264.31      4.61 o
   6   5   8      311.63      295.60      7.08 o
   7   5   8       51.62       60.87      3.61 o
   8   5   8       23.41       29.56      4.94 o
   9   5   8       94.85       98.69      7.31 o
   0   6   8        6.46        5.35      1.00 o
   1   6   8      141.20      139.83      4.55 o
   2   6   8      632.77      655.29      9.47 o
   3   6   8      185.11      178.07      2.81 o
   4   6   8      911.47      880.08      9.42 o
   5   6   8       43.99       44.06      3.61 o
   6   6   8       47.38       45.22      3.34 o
   7   6   8       27.48       34.71      2.82 o
   8   6   8       46.58       53.93      3.79 o
   0   7   8        0.31        1.26      0.98 o
   1   7   8      155.20      156.80      3.33 o
   2   7   8      848.61      856.26     14.55 o
   3   7   8      352.56      340.07      4.26 o
   4   7   8      136.17      118.52      3.76 o
   5   7   8      358.76      359.61      7.89 o
   6   7   8        4.64        4.00      1.42 o
   7   7   8        2.80        5.22      1.24 o
   8   7   8       70.75       77.73      4.21 o
   0   8   8       22.80       17.28      1.64 o
   1   8   8       94.67       85.67      3.15 o
   2   8   8      925.41      902.42     14.51 o
   3   8   8      108.08      112.28      4.09 o
   4   8   8       60.27       66.95      3.89 o
   5   8   8       62.74       58.36      5.06 o
   6   8   8       35.62       41.21      3.96 o
   7   8   8       71.40       75.99      4.42 o
   0   9   8        0.05        1.71      1.19 o
   1   9   8      122.48      119.35      4.87 o
   2   9   8       28.59       22.76      2.14 o
   3   9   8      257.41      250.57      7.32 o
   4   9   8       37.97       36.10      2.25 o
   5   9   8        3.72        5.73      1.44 o
   6   9   8       81.95       85.18      5.71 o
   7   9   8        4.78        1.51      1.25 o
   0  10   8      374.81      368.13     12.33 o
   1  10   8      592.99      581.95     13.56 o
   2  10   8      205.68      193.20      3.35 o
   3  10   8       10.78        6.67      1.33 o
   4  10   8       54.68       56.28      4.91 o
   5  10   8       60.28       63.69      5.14 o
   6  10   8       83.50       93.11      6.05 o
   0  11   8      103.64      102.14      4.84 o
   1  11   8       64.91       66.88      2.51 o
   2  11   8       89.20       94.32      5.41 o
   3  11   8        4.51        5.88      1.37 o
   4  11   8       10.87       10.55      2.89 o
   5  11   8       73.31       87.08      5.35 o
   0  12   8        0.31        2.67      1.28 o
   1  12   8       32.46       36.10      3.18 o
   2  12   8       19.77       21.96      2.58 o
   3  12   8      105.38      111.83      6.24 o
   4  12   8       29.64       28.59      6.27 o
   0  13   8        3.09        1.87      1.18 o
   1  13   8       23.92       19.60      3.16 o
   2  13   8       23.54       27.35      3.77 o
   1   0   9     2308.90     2315.71      9.99 o
   2   0   9     1036.21     1012.98      4.61 o
   3   0   9      238.27      259.06      2.56 o
   4   0   9      366.83      401.89      6.89 o
   5   0   9      108.02      100.11      4.24 o
   6   0   9      145.62      140.62      3.61 o
   7   0   9      119.39      128.14      7.12 o
   8   0   9        2.34        7.56      3.21 o
   9   0   9        2.56        6.00      3.74 o
   0   1   9      201.38      180.05      2.38 o
   1   1   9     1490.21     1473.47      6.15 o
   2   1   9      127.64      115.02      1.16 o
   3   1   9      493.30      506.59      3.42 o
   4   1   9      289.34      273.85      3.24 o
   5   1   9      140.26      122.41      3.74 o
   6   1   9      823.45      798.53     13.76 o
   7   1   9      275.82      257.87      6.21 o
   8   1   9       33.04       28.27      3.49 o
   9   1   9      156.05      163.68      8.17 o
   0   2   9      725.19      736.87      7.45 o
   1   2   9      275.11      263.21      1.97 o
   2   2   9      285.89      245.30      1.93 o
   3   2   9       15.32       16.54      0.55 o
   4   2   9      293.49      294.45      3.85 o
   5   2   9      746.19      748.45     11.16 o
   6   2   9      410.98      423.79      6.59 o
   7   2   9       14.19       17.54      2.14 o
   8   2   9       10.46        6.88      1.77 o
   9   2   9       37.49       40.50      5.75 o
   0   3   9     2471.56     2897.18     24.02 o
   1   3   9     1107.40     1183.46      7.64 o
   2   3   9      162.04      170.78      1.31 o
   3   3   9       55.73       52.75      1.17 o
   4   3   9       22.07       25.50      0.99 o
   5   3   9       83.27       82.15      2.96 o
   6   3   9      145.25      163.37      5.44 o
   7   3   9       34.37       43.53      3.00 o
   8   3   9        2.61        4.86      1.70 o
   9   3   9       81.75       86.53      6.93 o
   0   4   9     3637.55     4139.80     41.66 o
   1   4   9      261.16      247.26      2.15 o
   2   4   9       84.95       84.99      1.54 o
   3   4   9      190.52      180.12      3.76 o
   4   4   9      206.06      211.91      2.79 o
   5   4   9       76.93       68.67      2.77 o
   6   4   9     1189.26     1118.52     16.98 o
   7   4   9        6.31        6.12      1.19 o
   8   4   9       66.75       64.13      3.43 o
   9   4   9       46.95       47.76      4.46 o
   0   5   9      304.58      331.92      3.55 o
   1   5   9      381.85      411.39      5.06 o
   2   5   9       88.61       82.90      2.46 o
   3   5   9      262.19      245.20      4.61 o
   4   5   9      205.75      195.80      4.09 o
   5   5   9        8.63        4.98      0.92 o
   6   5   9       78.78       69.38      4.05 o
   7   5   9       26.00       26.03      2.58 o
   8   5   9        9.88       12.96      2.15 o
   0   6   9        6.84        3.74      1.10 o
   1   6   9      951.53     1031.30     14.81 o
   2   6   9      306.73      322.82      4.87 o
   3   6   9      334.66      330.19      4.87 o
   4   6   9      506.59      477.09      6.48 o
   5   6   9      145.76      141.93      4.76 o
   6   6   9      119.55      121.23      3.65 o
   7   6   9       18.28       17.11      1.99 o
   8   6   9       88.69       94.12      5.37 o
   0   7   9      190.42      191.98      4.60 o
   1   7   9       37.46       42.01      2.18 o
   2   7   9      178.05      171.95      3.59 o
   3   7   9      266.69      252.43      4.24 o
   4   7   9      496.43      461.82      7.38 o
   5   7   9        6.12        6.45      1.82 o
   6   7   9       20.89       23.29      2.49 o
   7   7   9       19.85       17.01      2.31 o
   8   7   9      178.76      186.54      8.89 o
   0   8   9        0.12        0.64      0.43 o
   1   8   9       56.28       60.67      3.19 o
   2   8   9      129.03      130.92      3.03 o
   3   8   9      464.70      479.17      7.54 o
   4   8   9       71.52       68.41      3.36 o
   5   8   9       44.21       44.52      4.23 o
   6   8   9       22.91       26.86      2.76 o
   7   8   9       61.30       69.66      4.75 o
   0   9   9       18.71       21.11      3.10 o
   1   9   9      127.00      121.78      4.25 o
   2   9   9      179.20      180.71      4.17 o
   3   9   9      291.48      281.23      6.32 o
   4   9   9        5.19        5.81      1.13 o
   5   9   9       45.17       47.79      4.83 o
   6   9   9       13.12       14.41      2.30 o
   7   9   9       68.86       71.65      5.28 o
   0  10   9        3.50        3.55      1.85 o
   1  10   9       75.60       66.12      4.71 o
   2  10   9      186.26      165.86      3.13 o
   3  10   9        9.37        8.09      1.29 o
   4  10   9       21.25       17.83      2.70 o
   5  10   9       15.47       16.05      3.60 o
   6  10   9       21.19       22.28      4.41 o
   0  11   9       81.44       82.98      4.00 o
   1  11   9       87.63       80.77      3.17 o
   2  11   9      169.76      181.59      8.58 o
   3  11   9       14.41       13.53      1.57 o
   4  11   9       23.92       27.71      4.38 o
   5  11   9       20.34       24.83      6.15 o
   0  12   9        2.84        4.44      1.50 o
   1  12   9        7.92       10.49      1.85 o
   2  12   9        5.73        8.06      1.50 o
   3  12   9        1.90        4.14      1.33 o
   4  12   9       40.24       31.79      5.75 o
   0  13   9        0.57        1.45      1.34 o
   1  13   9       12.33       10.69      2.28 o
   2  13   9       27.72       25.55      3.83 o
   0   0  10        9.29       12.00      2.45 o
   1   0  10       53.46       44.69      3.08 o
   2   0  10       12.16        8.25      0.54 o
   3   0  10     1167.00     1244.22      9.63 o
   4   0  10      291.62      290.15      4.65 o
   5   0  10      297.69      289.61      6.13 o
   6   0  10      168.18      178.63      4.22 o
   7   0  10        0.66        2.48      0.99 o
   8   0  10        3.12        1.89      2.16 o
   9   0  10       29.56       20.21     10.50 o
   0   1  10        0.29       -0.56      0.56 o
   1   1  10      500.78      483.37      3.85 o
   2   1  10     1095.37     1137.75      6.23 o
   3   1  10       14.25       14.58      0.73 o
   4   1  10      248.94      232.08      3.80 o
   5   1  10       46.18       43.87      1.73 o
   6   1  10       50.77       53.04      2.64 o
   7   1  10       83.93       80.00      3.98 o
   8   1  10       21.16       23.53      2.99 o
   9   1  10       12.29       14.50      4.37 o
   0   2  10     3179.88     3250.00     23.15 o
   1   2  10      710.54      713.82      5.31 o
   2   2  10      432.66      445.36      2.67 o
   3   2  10      191.88      194.91      3.57 o
   4   2  10       83.19       84.28      2.46 o
   5   2  10      155.30      154.55      2.95 o
   6   2  10      106.67       97.34      3.31 o
   7   2  10      303.08      287.79      7.62 o
   8   2  10       10.75       10.38      1.96 o
   9   2  10       72.94       86.31      6.71 o
   0   3  10     3530.91     3733.76     31.08 o
   1   3  10      861.20      890.20      6.43 o
   2   3  10      317.82      316.86      3.35 o
   3   3  10       33.99       31.16      0.95 o
   4   3  10      170.64      169.54      2.30 o
   5   3  10      181.52      163.93      2.51 o
   6   3  10      123.91      121.70      4.19 o
   7   3  10       27.08       25.40      2.44 o
   8   3  10       94.11       92.06      5.02 o
   9   3  10        6.97       13.69      3.55 o
   0   4  10     9953.83    11656.39    321.62 o
   1   4  10      760.15      779.89      6.20 o
   2   4  10       48.97       60.62      1.24 o
   3   4  10      426.58      405.59      4.71 o
   4   4  10       52.02       45.26      1.59 o
   5   4  10       91.93       91.78      3.34 o
   6   4  10       43.23       39.38      4.19 o
   7   4  10      320.55      305.00     12.38 o
   8   4  10       69.37       66.01      3.43 o
   9   4  10       31.58       29.09      4.72 o
   0   5  10     1082.98     1173.82     10.76 o
   1   5  10       94.23       94.32      3.15 o
   2   5  10        2.28        5.80      0.72 o
   3   5  10       27.30       28.65      1.23 o
   4   5  10      217.05      210.01      3.37 o
   5   5  10      671.92      681.89     11.22 o
   6   5  10      110.24      107.77      5.32 o
   7   5  10        7.37        5.46      1.59 o
   8   5  10      181.36      201.18     10.25 o
   0   6  10       96.20       89.25      3.47 o
   1   6  10      435.92      432.51      6.87 o
   2   6  10      412.08      410.62      6.20 o
   3   6  10      351.79      355.57      5.95 o
   4   6  10       56.30       54.79      2.10 o
   5   6  10      479.96      465.54     10.89 o
   6   6  10       43.39       47.52      3.02 o
   7   6  10      134.13      150.62      7.09 o
   8   6  10      105.68      116.43      6.34 o
   0   7  10      240.86      229.56      5.33 o
   1   7  10      229.75      253.06      4.66 o
   2   7  10      792.61      786.10     10.73 o
   3   7  10      268.94      256.91      4.54 o
   4   7  10       25.92       33.39      2.93 o
   5   7  10      117.85      124.12      5.06 o
   6   7  10       31.40       32.69      3.32 o
   7   7  10       47.60       48.87      4.62 o
   8   7  10       92.27       96.80     10.77 o
   0   8  10       22.55       22.38      2.03 o
   1   8  10       64.18       52.86      2.56 o
   2   8  10      608.49      580.41      9.54 o
   3   8  10      506.79      479.10      7.61 o
   4   8  10       19.03       19.73      2.14 o
   5   8  10       53.31       51.58      5.38 o
   6   8  10        8.84        8.05      1.91 o
   7   8  10        6.83        8.31      2.02 o
   0   9  10      378.28      362.93      9.14 o
   1   9  10      136.33      143.37      5.97 o
   2   9  10      323.85      315.75      7.13 o
   3   9  10       16.82       17.72      1.97 o
   4   9  10        2.67        2.30      0.77 o
   5   9  10        4.73        6.62      1.84 o
   6   9  10       18.62       16.90      2.46 o
   7   9  10       27.53       32.84      4.88 o
   0  10  10      163.39      165.18      5.51 o
   1  10  10      468.60      480.41      7.96 o
   2  10  10      104.58      101.17      3.76 o
   3  10  10       44.74       40.13      3.36 o
   4  10  10       79.19       84.87      5.07 o
   5  10  10       14.09       12.28      2.36 o
   6  10  10       46.85       54.14     10.55 o
   0  11  10        3.24        4.13      2.83 o
   1  11  10      127.68      131.17      5.32 o
   2  11  10       12.24        7.42      1.51 o
   3  11  10       70.49       67.38      3.42 o
   4  11  10       30.46       33.06      4.21 o
   5  11  10       61.15       70.79      4.89 o
   0  12  10        4.31        4.01      1.58 o
   1  12  10       21.78       18.46      2.65 o
   2  12  10       35.45       44.11      3.68 o
   3  12  10       21.95       19.16      3.44 o
   4  12  10       67.48       70.72      5.29 o
   0  13  10       17.56       16.78      4.17 o
   1  13  10       31.04       31.64      3.94 o
   1   0  11        6.85        3.65      0.75 o
   2   0  11       11.16        7.92      0.79 o
   3   0  11       38.85       39.06      1.23 o
   4   0  11      298.87      271.14      4.80 o
   5   0  11      696.53      700.26     13.99 o
   6   0  11       20.80       23.77      2.05 o
   7   0  11      113.68      109.26      6.99 o
   8   0  11        8.80        3.35      3.28 o
   9   0  11        1.74        1.02      2.35 o
   0   1  11      115.18       97.79      2.35 o
   1   1  11     1194.56     1250.91      6.12 o
   2   1  11      169.90      158.41      1.19 o
   3   1  11      338.29      332.39      2.27 o
   4   1  11       95.69       85.28      2.46 o
   5   1  11       10.41        9.76      0.82 o
   6   1  11       63.80       60.54      2.46 o
   7   1  11       61.51       60.07      2.98 o
   8   1  11       64.02       70.60      4.79 o
   9   1  11      111.33      131.89      6.77 o
   0   2  11     3580.82     3877.04     34.95 o
   1   2  11     1288.23     1336.19      8.52 o
   2   2  11      585.10      568.20      3.91 o
   3   2  11       79.06       71.93      1.47 o
   4   2  11      385.63      386.31      4.74 o
   5   2  11      102.96       94.90      3.01 o
   6   2  11      260.03      222.53      3.57 o
   7   2  11      158.38      172.29      4.25 o
   8   2  11       75.88       72.84      4.59 o
   9   2  11       44.36       55.48      6.20 o
   0   3  11     1912.72     1985.87     19.77 o
   1   3  11      397.85      414.52      3.44 o
   2   3  11       20.64       23.38      0.73 o
   3   3  11      531.48      516.01      6.25 o
   4   3  11      160.25      151.29      3.07 o
   5   3  11      185.56      159.29      2.78 o
   6   3  11       97.06       86.23      3.71 o
   7   3  11       35.44       37.98      2.66 o
   8   3  11       74.91       70.69      4.18 o
   9   3  11       32.35       33.44      4.83 o
   0   4  11      821.42      923.40     12.29 o
   1   4  11      185.17      195.42      4.67 o
   2   4  11      199.27      222.90      3.83 o
   3   4  11        7.50        9.65      0.64 o
   4   4  11       92.00       92.98      2.81 o
   5   4  11     1124.82     1080.92     16.08 o
   6   4  11       10.38       10.37      1.32 o
   7   4  11       23.58       20.11      2.40 o
   8   4  11       20.04       24.44      2.62 o
   9   4  11       79.72       91.86      5.36 o
   0   5  11      318.37      315.18      6.41 o
   1   5  11      960.76     1114.70     15.99 o
   2   5  11      100.60      101.97      3.28 o
   3   5  11      190.18      204.82      3.98 o
   4   5  11       65.71       61.75      2.76 o
   5   5  11      296.37      266.21      4.20 o
   6   5  11      461.09      452.59     10.66 o
   7   5  11       90.98       93.34      4.23 o
   8   5  11       73.38       71.45      4.89 o
   0   6  11       47.07       48.20      2.84 o
   1   6  11      300.43      275.52      4.23 o
   2   6  11      315.73      303.90      5.46 o
   3   6  11      462.34      471.68      7.06 o
   4   6  11       69.07       60.56      2.64 o
   5   6  11       65.05       68.95      3.58 o
   6   6  11      233.53      235.28      4.60 o
   7   6  11       35.34       36.93      4.09 o
   8   6  11       63.39       75.93      9.57 o
   0   7  11      872.56      866.86     27.52 o
   1   7  11      114.63      130.67      4.69 o
   2   7  11      491.72      481.79      6.48 o
   3   7  11        4.86        4.64      1.06 o
   4   7  11      595.07      599.36     14.08 o
   5   7  11       37.61       41.28      2.84 o
   6   7  11        7.65       11.83      2.18 o
   7   7  11        3.15        4.23      1.10 o
   8   7  11       24.72       31.12      4.35 o
   0   8  11      509.36      511.02     13.07 o
   1   8  11      168.52      160.56      3.40 o
   2   8  11      302.13      275.49      5.24 o
   3   8  11       72.30       73.68      4.22 o
   4   8  11      350.76      365.99      8.02 o
   5   8  11       44.21       44.19      4.12 o
   6   8  11       33.36       37.13      3.95 o
   7   8  11       51.49       59.69      5.54 o
   0   9  11      504.02      504.05     18.30 o
   1   9  11      476.41      487.94     12.61 o
   2   9  11       41.36       41.10      2.30 o
   3   9  11        7.36        7.72      1.08 o
   4   9  11      290.19      296.17      8.39 o
   5   9  11       44.43       43.82      4.68 o
   6   9  11       16.00       20.53      2.59 o
   0  10  11       81.88       67.94      7.09 o
   1  10  11       99.19       90.29      4.13 o
   2  10  11       17.25       19.40      2.41 o
   3  10  11       55.04       59.36      3.26 o
   4  10  11       84.82       87.86      4.69 o
   5  10  11       47.92       52.21      4.03 o
   6  10  11       36.11       45.37      3.84 o
   0  11  11       48.42       46.50      5.90 o
   1  11  11      163.69      162.59      7.79 o
   2  11  11       53.30       53.29      4.44 o
   3  11  11      139.98      140.50      6.96 o
   4  11  11        7.71        3.42      2.04 o
   5  11  11       21.12       16.61      6.43 o
   0  12  11       18.90       16.86      2.91 o
   1  12  11       11.91       11.28      1.85 o
   2  12  11        3.01        3.75      1.08 o
   3  12  11       23.00       24.08      4.06 o
   0  13  11        1.05        3.80      2.41 o
   1  13  11        3.94        3.12      1.04 o
   0   0  12      355.22      353.19      5.38 o
   1   0  12       11.41       10.56      0.71 o
   2   0  12      297.44      278.83      3.43 o
   3   0  12      560.71      571.25      6.85 o
   4   0  12      252.63      236.89      4.29 o
   5   0  12      104.01      104.73      5.32 o
   6   0  12     1252.74     1193.35     23.85 o
   7   0  12      255.78      262.93      8.90 o
   8   0  12       15.57       12.29      4.10 o
   9   0  12       23.11       19.39      5.78 o
   0   1  12     1089.34     1040.92      8.73 o
   1   1  12      502.44      479.20      3.07 o
   2   1  12      273.35      268.34      1.79 o
   3   1  12       60.63       58.69      1.22 o
   4   1  12       89.15       80.21      2.57 o
   5   1  12       16.51       18.05      1.26 o
   6   1  12       36.26       31.91      2.32 o
   7   1  12       57.38       52.53      2.91 o
   8   1  12        1.97        2.79      1.63 o
   9   1  12       42.13       40.37      5.59 o
   0   2  12     2684.56     3052.65     31.24 o
   1   2  12     1220.40     1347.91     10.77 o
   2   2  12      609.05      628.46      5.64 o
   3   2  12       74.22       63.12      1.77 o
   4   2  12       36.32       38.18      2.30 o
   5   2  12        9.59        9.50      1.08 o
   6   2  12       92.53       81.95      2.83 o
   7   2  12       12.35        9.96      1.51 o
   8   2  12        7.06        6.30      1.71 o
   9   2  12       38.83       43.23      5.78 o
   0   3  12       20.44       16.35      1.33 o
   1   3  12       12.30       12.88      0.78 o
   2   3  12      774.14      749.03      4.97 o
   3   3  12      117.79      124.84      3.54 o
   4   3  12       35.02       37.88      1.50 o
   5   3  12      273.16      256.46      3.34 o
   6   3  12      580.04      553.97     11.92 o
   7   3  12       29.61       34.36      2.39 o
   8   3  12       27.61       30.75      3.57 o
   9   3  12       20.46       17.14      4.18 o
   0   4  12      304.04      313.34      5.92 o
   1   4  12     1361.25     1466.34     13.52 o
   2   4  12        7.34       10.98      0.76 o
   3   4  12      528.61      514.32      6.66 o
   4   4  12       43.50       37.41      2.17 o
   5   4  12      131.57      145.46      2.74 o
   6   4  12        9.93        9.56      1.19 o
   7   4  12       10.77       12.73      2.31 o
   8   4  12        8.68        9.19      2.07 o
   9   4  12       65.63       67.26      4.48 o
   0   5  12      286.88      334.02      5.97 o
   1   5  12      711.67      824.68     12.83 o
   2   5  12      262.66      244.08      3.75 o
   3   5  12      394.70      394.62      6.14 o
   4   5  12       81.81       75.00      3.31 o
   5   5  12       46.42       42.00      3.34 o
   6   5  12       15.93       13.47      1.98 o
   7   5  12       31.62       26.36      2.39 o
   8   5  12       10.39       11.43      2.80 o
   0   6  12       40.44       39.38      3.15 o
   1   6  12       70.94       71.28      2.63 o
   2   6  12      360.52      352.93      6.19 o
   3   6  12      262.81      262.09      4.18 o
   4   6  12      547.36      516.94      7.99 o
   5   6  12       71.27       57.21      3.44 o
   6   6  12      171.13      171.71      5.59 o
   7   6  12       15.25       17.13      2.34 o
   8   6  12      107.68      107.98     12.38 o
   0   7  12      121.28      112.84      7.13 o
   1   7  12       17.82       17.63      1.48 o
   2   7  12      750.62      733.88      9.22 o
   3   7  12      146.17      135.44      3.37 o
   4   7  12      355.98      375.81      9.01 o
   5   7  12      114.72      122.79      3.29 o
   6   7  12       46.61       48.67      5.40 o
   7   7  12       87.46       93.95      6.06 o
   0   8  12       47.77       45.71      4.08 o
   1   8  12       47.25       45.31      2.63 o
   2   8  12       28.23       35.59      3.20 o
   3   8  12      164.31      162.93      4.16 o
   4   8  12       94.09       99.36      2.67 o
   5   8  12       84.02       73.86      4.02 o
   6   8  12        0.07        1.81      0.96 o
   7   8  12      132.35      133.49      8.29 o
   0   9  12      686.07      694.44     22.98 o
   1   9  12      112.61      111.53      6.98 o
   2   9  12       46.71       40.31      2.19 o
   3   9  12       15.73       15.64      1.78 o
   4   9  12       15.87       17.12      1.60 o
   5   9  12        6.32        6.22      2.03 o
   6   9  12       83.02       77.64      4.93 o
   0  10  12       34.60       31.59      4.23 o
   1  10  12       30.17       29.13      2.53 o
   2  10  12      279.50      279.31      8.33 o
   3  10  12        4.23        7.54      1.72 o
   4  10  12        4.95        4.79      2.07 o
   5  10  12       91.68       93.46      5.32 o
   6  10  12        4.26        2.63      1.69 o
   0  11  12        0.72        0.71      1.24 o
   1  11  12       23.12       23.64      2.17 o
   2  11  12       55.38       56.49      3.51 o
   3  11  12        9.16        4.24      0.92 o
   4  11  12        0.96        3.39      1.34 o
   5  11  12       65.65       65.69      4.79 o
   0  12  12       85.63       77.15      6.31 o
   1  12  12      135.27      133.52      7.01 o
   2  12  12        3.92        7.61      2.05 o
   3  12  12        0.34        1.09      0.84 o
   1   0  13      123.92      119.03      2.33 o
   2   0  13       84.58       62.14      1.23 o
   3   0  13       22.44       23.12      1.40 o
   4   0  13        5.13        7.91      1.27 o
   5   0  13     1085.23     1074.63     24.22 o
   6   0  13      170.22      167.75      7.20 o
   7   0  13      168.53      167.68      4.95 o
   8   0  13       33.20       39.74      6.69 o
   9   0  13      139.34      143.30     11.02 o
   0   1  13      218.82      220.06      2.67 o
   1   1  13      564.94      598.48      4.54 o
   2   1  13       63.73       59.06      1.30 o
   3   1  13       49.54       49.78      1.21 o
   4   1  13      185.49      182.80      2.89 o
   5   1  13       95.70       94.49      3.62 o
   6   1  13       86.87       69.96      2.64 o
   7   1  13       11.40       10.97      1.47 o
   8   1  13       72.39       69.04      5.21 o
   9   1  13       16.87       12.94      3.89 o
   0   2  13     1728.37     1832.76     21.03 o
   1   2  13     1379.34     1461.05     13.48 o
   2   2  13       17.54       15.31      0.69 o
   3   2  13      122.67      118.99      3.34 o
   4   2  13      553.23      531.20      7.27 o
   5   2  13        6.57        8.44      1.01 o
   6   2  13      269.99      257.44      4.35 o
   7   2  13        3.18        1.60      1.16 o
   8   2  13        7.01        9.50      1.90 o
   9   2  13       82.08       98.90      6.23 o
   0   3  13      822.90      985.12     10.20 o
   1   3  13      128.40      134.62      2.50 o
   2   3  13        4.51        6.73      0.42 o
   3   3  13      281.31      291.81      4.20 o
   4   3  13      157.36      154.29      3.19 o
   5   3  13      431.00      430.32      6.21 o
   6   3  13      309.79      287.83      6.39 o
   7   3  13      255.45      254.81      7.97 o
   8   3  13       10.10       11.15      1.83 o
   9   3  13        5.65        6.50      2.34 o
   0   4  13        3.87        2.42      0.57 o
   1   4  13      350.33      380.74      4.17 o
   2   4  13       43.10       36.51      1.45 o
   3   4  13      125.57      140.64      3.97 o
   4   4  13     1011.25      986.10     13.89 o
   5   4  13       42.08       39.25      1.94 o
   6   4  13      187.70      183.46      4.45 o
   7   4  13        7.24        8.58      2.03 o
   8   4  13        3.92        2.99      0.86 o
   0   5  13      522.82      619.35     10.58 o
   1   5  13      800.98      913.91     14.22 o
   2   5  13      394.29      384.37      6.09 o
   3   5  13      122.25      116.91      3.89 o
   4   5  13     1179.83     1111.95     17.68 o
   5   5  13      115.82      113.03      3.97 o
   6   5  13      120.26      114.58      4.53 o
   7   5  13       46.75       42.83      3.55 o
   8   5  13       38.96       38.52      4.31 o
   0   6  13      489.75      542.29     16.28 o
   1   6  13       83.37       83.08      3.20 o
   2   6  13      358.55      370.74      6.05 o
   3   6  13      131.40      142.56      5.23 o
   4   6  13       25.74       27.89      2.02 o
   5   6  13      129.92      125.90      4.48 o
   6   6  13       13.79       12.01      2.20 o
   7   6  13       31.84       35.44      3.78 o
   8   6  13       37.11       35.15      5.75 o
   0   7  13      118.47      108.78      7.20 o
   1   7  13       32.00       37.70      1.81 o
   2   7  13      228.93      238.62      5.34 o
   3   7  13     1192.16     1248.77     22.48 o
   4   7  13      268.05      273.12      7.47 o
   5   7  13       50.19       42.12      3.02 o
   6   7  13       95.58      102.45      6.56 o
   7   7  13       44.23       44.38      4.79 o
   0   8  13       99.13       95.42      5.61 o
   1   8  13      232.01      222.64      4.10 o
   2   8  13      365.95      388.66      6.82 o
   3   8  13      195.64      198.12      4.90 o
   4   8  13       97.34      107.48      3.38 o
   5   8  13        5.02        5.01      1.82 o
   6   8  13        0.46        2.54      1.09 o
   7   8  13      100.16      112.13      6.28 o
   0   9  13       14.67       11.52      3.10 o
   1   9  13       47.84       44.48      3.12 o
   2   9  13      125.89      121.02      4.24 o
   3   9  13      119.69      136.19      2.55 o
   4   9  13        0.45        0.69      0.84 o
   5   9  13      101.50      109.26      7.41 o
   6   9  13       31.93       35.79      4.33 o
   0  10  13        0.78        2.34      1.57 o
   1  10  13       47.50       49.87      4.02 o
   2  10  13       75.58       74.91      3.41 o
   3  10  13       52.76       57.47      4.39 o
   4  10  13       14.11       15.77      2.19 o
   5  10  13       81.38       95.33      5.83 o
   0  11  13       52.09       63.42      5.94 o
   1  11  13       87.15       81.98      4.84 o
   2  11  13      114.43      112.84      6.09 o
   3  11  13       59.10       65.99      4.51 o
   4  11  13       36.80       36.06      5.13 o
   0  12  13       10.70        8.40      2.24 o
   1  12  13      101.69      105.56      5.15 o
   2  12  13      282.19      295.01     12.92 o
   3  12  13       46.77       50.76      4.38 o
   0   0  14     1049.22     1117.92     15.71 o
   1   0  14     1942.13     2067.99     17.26 o
   2   0  14      296.36      332.59      8.27 o
   3   0  14      124.25      143.06      6.02 o
   4   0  14       98.64       87.51      4.38 o
   5   0  14      116.90      117.05      6.45 o
   6   0  14       38.82       39.04      3.91 o
   7   0  14        0.63        2.12      1.70 o
   8   0  14       17.30       13.53      3.54 o
   9   0  14       40.80       32.93      7.34 o
   0   1  14     4192.82     4527.39     52.61 o
   1   1  14      343.55      348.92      3.44 o
   2   1  14      905.62      977.11      7.96 o
   3   1  14        3.54        6.79      1.03 o
   4   1  14       17.89       12.96      1.43 o
   5   1  14      118.20      114.17      4.42 o
   6   1  14        8.20        6.89      1.20 o
   7   1  14      323.91      313.59      4.81 o
   8   1  14        3.99        7.34      2.02 o
   9   1  14        4.81        7.89      2.49 o
   0   2  14      974.90     1090.35     10.09 o
   1   2  14      320.37      304.45      5.28 o
   2   2  14       83.37       69.23      2.09 o
   3   2  14       26.01       28.24      2.31 o
   4   2  14       34.32       35.54      1.59 o
   5   2  14      192.31      191.60      4.02 o
   6   2  14      303.70      282.19      5.85 o
   7   2  14      176.58      180.76      5.86 o
   8   2  14       71.43       63.06      4.28 o
   9   2  14       12.72       18.39      3.94 o
   0   3  14       12.68       14.67      1.51 o
   1   3  14       34.79       32.40      0.91 o
   2   3  14       26.94       25.59      0.99 o
   3   3  14       48.79       48.76      1.71 o
   4   3  14        1.99        2.71      0.60 o
   5   3  14      362.44      358.10      5.74 o
   6   3  14      536.23      541.54     11.67 o
   7   3  14       23.10       24.50      2.60 o
   8   3  14       15.34       11.78      2.28 o
   9   3  14       10.24       10.47      3.38 o
   0   4  14        9.37        8.06      0.78 o
   1   4  14      369.70      389.18      5.13 o
   2   4  14      246.95      249.54      3.36 o
   3   4  14      721.03      710.13      9.72 o
   4   4  14      247.49      245.24      3.59 o
   5   4  14      205.20      203.57      6.13 o
   6   4  14       78.83       73.70      3.44 o
   7   4  14      134.90      130.60      4.52 o
   8   4  14       18.77       17.52      2.30 o
   0   5  14      283.41      304.76      5.87 o
   1   5  14      450.47      447.22      7.81 o
   2   5  14       89.31       80.20      3.01 o
   3   5  14       39.61       32.96      1.92 o
   4   5  14      171.34      151.70      5.56 o
   5   5  14      109.64      102.53      5.11 o
   6   5  14       24.64       20.00      2.52 o
   7   5  14       66.33       61.23      3.83 o
   8   5  14        2.54        1.93      2.00 o
   0   6  14     1068.47     1213.94     38.37 o
   1   6  14      154.24      138.66      4.42 o
   2   6  14      111.89      107.03      4.15 o
   3   6  14     1261.29     1289.84     22.16 o
   4   6  14       49.96       53.33      5.38 o
   5   6  14      139.67      146.62      5.84 o
   6   6  14        9.95       11.30      2.24 o
   7   6  14       20.79       21.30      2.52 o
   8   6  14      105.19      120.93     12.58 o
   0   7  14      167.51      169.19      5.39 o
   1   7  14       30.40       27.72      1.45 o
   2   7  14       90.84       91.44      3.88 o
   3   7  14      161.07      155.52      6.83 o
   4   7  14       26.89       25.59      2.99 o
   5   7  14      139.45      144.21      5.64 o
   6   7  14        3.69        4.52      1.39 o
   7   7  14        4.19        3.22      1.11 o
   0   8  14      197.93      204.36      8.38 o
   1   8  14      803.07      835.45     13.00 o
   2   8  14       31.63       28.29      2.85 o
   3   8  14       18.23       17.55      2.01 o
   4   8  14       23.87       24.74      2.72 o
   5   8  14      137.19      139.26      5.74 o
   6   8  14       13.99       14.42      2.43 o
   7   8  14        0.41        3.53      1.36 o
   0   9  14        0.65        0.10      2.67 o
   1   9  14       39.42       39.45      3.09 o
   2   9  14      312.77      307.57      8.29 o
   3   9  14      151.17      142.35      4.14 o
   4   9  14       22.63       22.72      2.29 o
   5   9  14      198.05      222.71     12.11 o
   6   9  14      181.62      182.27      9.63 o
   0  10  14        8.63       10.22      2.55 o
   1  10  14       57.82       54.89      3.57 o
   2  10  14       16.77       13.45      2.15 o
   3  10  14       87.89       91.62      5.05 o
   4  10  14       60.73       60.52      3.98 o
   5  10  14       36.12       33.74      5.95 o
   0  11  14      144.52      146.05     10.32 o
   1  11  14        9.01        6.12      1.30 o
   2  11  14      154.18      156.75      8.17 o
   3  11  14       22.87       26.56      2.81 o
   4  11  14       33.63       30.63      5.29 o
   0  12  14       33.71       33.07      4.72 o
   1  12  14       62.41       59.07      5.33 o
   2  12  14       24.15       23.13      3.84 o
   3  12  14        4.48        4.34      1.83 o
   1   0  15      572.21      577.28      8.75 o
   2   0  15      134.28      147.61      5.11 o
   3   0  15      172.39      183.09      6.39 o
   4   0  15       87.93       86.79      4.54 o
   5   0  15      214.17      241.45      4.71 o
   6   0  15      442.19      438.96     12.56 o
   7   0  15       25.07       26.69      2.60 o
   8   0  15        1.51        7.41      3.09 o
   9   0  15       14.33       14.08      4.36 o
   0   1  15     7424.43     8568.02    346.52 o
   1   1  15      293.80      300.98      5.37 o
   2   1  15       69.57       71.26      1.74 o
   3   1  15      370.99      345.63      5.58 o
   4   1  15      173.58      173.95      3.06 o
   5   1  15       32.75       35.52      1.63 o
   6   1  15      499.61      473.32     10.39 o
   7   1  15      117.31      115.18      3.52 o
   8   1  15        9.59       12.10      2.40 o
   9   1  15       30.56       35.11      5.56 o
   0   2  15       18.91       16.68      1.99 o
   1   2  15      709.45      704.11      5.02 o
   2   2  15       63.16       57.17      2.11 o
   3   2  15      193.92      181.83      3.09 o
   4   2  15      145.35      130.93      4.47 o
   5   2  15      110.09       99.80      5.01 o
   6   2  15      103.54      104.24      4.80 o
   7   2  15      192.76      193.83      6.38 o
   8   2  15       93.27       91.68      4.77 o
   9   2  15      106.35      127.02      8.13 o
   0   3  15        4.46        4.90      1.98 o
   1   3  15       59.63       54.04      1.55 o
   2   3  15      518.38      540.05      7.34 o
   3   3  15      151.53      150.56      3.34 o
   4   3  15      257.24      243.69      5.13 o
   5   3  15       23.27       23.06      1.28 o
   6   3  15       51.98       52.73      2.76 o
   7   3  15        3.99        3.28      1.55 o
   8   3  15        9.00        5.98      1.96 o
   0   4  15       95.68       93.27      3.64 o
   1   4  15      600.94      607.50      8.22 o
   2   4  15      158.83      154.67      2.53 o
   3   4  15       82.17       82.59      3.24 o
   4   4  15       86.76       76.57      3.21 o
   5   4  15        4.52        2.02      0.73 o
   6   4  15       67.36       63.75      3.59 o
   7   4  15      102.86      107.98      5.49 o
   8   4  15       26.13       25.85      3.72 o
   0   5  15      175.92      169.48      3.59 o
   1   5  15       64.09       92.60      3.72 o
   2   5  15      208.59      204.34      3.79 o
   3   5  15     1315.86     1300.06     15.91 o
   4   5  15      262.08      234.99      3.83 o
   5   5  15       93.83       89.28      4.15 o
   6   5  15       90.80       91.98      3.50 o
   7   5  15       26.32       38.81      3.98 o
   8   5  15       12.43        8.21      2.06 o
   0   6  15       96.59      132.52     10.06 o
   1   6  15      141.08      152.74      3.77 o
   2   6  15      389.66      322.35      5.05 o
   3   6  15      115.52      120.47      2.91 o
   4   6  15       14.09        8.85      1.44 o
   5   6  15      272.03      257.45      4.89 o
   6   6  15       19.59       14.03      2.21 o
   7   6  15       90.35       94.70      5.41 o
   8   6  15        7.90        5.50      1.79 o
   0   7  15      280.11      270.00      8.16 o
   1   7  15       69.73       69.69      2.89 o
   2   7  15       72.23       73.10      3.04 o
   3   7  15       52.71       48.86      2.95 o
   4   7  15      102.37       99.01      4.88 o
   5   7  15      296.28      299.01     10.79 o
   6   7  15      236.10      257.93     15.78 o
   7   7  15       12.40       15.36      2.46 o
   0   8  15      318.09      325.95      8.44 o
   1   8  15      462.04      459.01      9.16 o
   2   8  15       37.16       30.70      2.89 o
   3   8  15       30.73       26.78      2.80 o
   4   8  15       44.14       41.60      3.03 o
   5   8  15      206.19      214.27     11.07 o
   6   8  15       17.43       23.14      3.80 o
   7   8  15       62.97       64.83      4.13 o
   0   9  15      176.23      166.26      6.66 o
   1   9  15        1.69        3.62      1.37 o
   2   9  15      151.93      138.89      4.07 o
   3   9  15       29.64       28.00      2.56 o
   4   9  15      129.31      132.06      6.33 o
   5   9  15       90.15       93.60      6.00 o
   6   9  15       31.01       30.14      4.48 o
   0  10  15       31.38       29.74      3.65 o
   1  10  15       51.39       61.60      3.76 o
   2  10  15        9.18        7.23      1.76 o
   3  10  15        3.04        3.68      1.48 o
   4  10  15      107.03      104.79      6.14 o
   5  10  15        5.63        8.77      3.76 o
   0  11  15        0.10        5.43      2.06 o
   1  11  15       74.68       74.80      4.39 o
   2  11  15       10.06       12.59      2.17 o
   3  11  15      103.28      119.54      5.60 o
   4  11  15       52.29       53.79      4.46 o
   0  12  15       18.26       22.09      4.89 o
   1  12  15       33.21       32.43      4.05 o
   2  12  15      131.59      142.42      7.60 o
   0   0  16     5889.99     6797.16    388.84 o
   1   0  16     1132.50     1153.45     20.26 o
   2   0  16      247.06      228.63      5.49 o
   3   0  16       20.98       19.49      1.59 o
   4   0  16        0.03        2.58      0.79 o
   5   0  16        0.12        0.34      1.21 o
   6   0  16      118.17      111.70      7.11 o
   7   0  16       16.51       11.42      3.55 o
   8   0  16        1.37        0.43      1.52 o
   9   0  16        2.37        3.71      2.87 o
   0   1  16      809.09      895.32     19.12 o
   1   1  16      291.35      307.13      4.49 o
   2   1  16        9.07       11.32      0.82 o
   3   1  16      147.88      153.65      2.89 o
   4   1  16      202.17      177.98      3.19 o
   5   1  16      101.58       99.03      4.08 o
   6   1  16      203.45      188.75      4.80 o
   7   1  16      100.50       94.67      2.96 o
   8   1  16        6.57        7.20      2.38 o
   9   1  16       38.25       49.17      7.00 o
   0   2  16       82.27       91.46      2.57 o
   1   2  16      329.87      327.89      3.79 o
   2   2  16      353.69      340.31      4.47 o
   3   2  16      388.32      370.01      5.61 o
   4   2  16       19.79       16.07      1.38 o
   5   2  16      641.13      626.64      9.46 o
   6   2  16      332.18      321.30      6.56 o
   7   2  16       63.88       68.52      3.06 o
   8   2  16        3.35        1.75      1.01 o
   0   3  16       36.14       39.07      2.41 o
   1   3  16       37.80       35.89      1.43 o
   2   3  16       37.49       37.86      1.62 o
   3   3  16      319.60      304.98      5.19 o
   4   3  16       74.78       69.49      2.90 o
   5   3  16        4.30        4.21      0.82 o
   6   3  16      113.02      107.57      4.77 o
   7   3  16       60.05       63.44      2.65 o
   8   3  16       24.41       20.20      2.65 o
   0   4  16      712.17      732.83     13.90 o
   1   4  16      593.84      576.14      8.45 o
   2   4  16      257.52      242.11      4.12 o
   3   4  16     1528.97     1591.83     29.38 o
   4   4  16      215.39      209.89      3.37 o
   5   4  16       46.90       42.24      3.26 o
   6   4  16       30.97       37.84      2.60 o
   7   4  16       75.44       81.35      4.46 o
   8   4  16       24.60       20.85      2.82 o
   0   5  16        0.44        2.46      0.74 o
   1   5  16       44.61       41.65      2.28 o
   2   5  16      311.94      326.43      7.14 o
   3   5  16      161.72      159.82      4.36 o
   4   5  16      208.62      196.21      6.94 o
   5   5  16      169.86      159.13      4.96 o
   6   5  16      142.59      137.67      6.05 o
   7   5  16       21.64       22.61      3.36 o
   8   5  16       89.58       91.98      5.65 o
   0   6  16        9.33       23.88      4.67 o
   1   6  16       71.29       74.07      3.06 o
   2   6  16      130.69      122.91      4.91 o
   3   6  16      114.65      115.70      3.87 o
   4   6  16      251.04      250.06      7.05 o
   5   6  16       68.90       63.13      4.46 o
   6   6  16      124.49      122.96      4.83 o
   7   6  16       32.91       42.12      4.77 o
   0   7  16      619.71      599.19     36.91 o
   1   7  16      537.35      593.66      9.70 o
   2   7  16      332.99      311.87      5.49 o
   3   7  16       50.41       53.23      3.08 o
   4   7  16        1.60        0.36      0.83 o
   5   7  16        9.20        8.46      1.79 o
   6   7  16       16.95       11.66      2.81 o
   7   7  16       20.51       18.81      3.67 o
   0   8  16      136.93      120.58     10.35 o
   1   8  16       40.79       30.48      3.04 o
   2   8  16       58.55       55.41      2.81 o
   3   8  16       19.89       18.38      2.07 o
   4   8  16      165.98      168.71      5.26 o
   5   8  16      124.62      120.03      7.06 o
   6   8  16       87.93       81.65      4.61 o
   0   9  16       23.76       27.86      3.83 o
   1   9  16       76.77       87.53      4.97 o
   2   9  16       30.78       30.33      2.82 o
   3   9  16       15.26       14.30      2.15 o
   4   9  16       84.24       91.50      5.48 o
   5   9  16       38.24       42.88      3.80 o
   6   9  16       87.54       99.57      6.16 o
   0  10  16        1.17        2.27      2.66 o
   1  10  16       44.63       40.13      4.00 o
   2  10  16       50.67       54.76      4.01 o
   3  10  16        3.17        2.95      1.53 o
   4  10  16      113.58      125.59      5.83 o
   5  10  16       14.88       20.12      3.80 o
   0  11  16        9.06       14.91      2.93 o
   1  11  16        2.75        2.51      0.88 o
   2  11  16      115.00      113.75      6.56 o
   3  11  16       84.49       88.06      4.25 o
   4  11  16       23.33       19.44      3.36 o
   0  12  16        3.08        2.01      1.76 o
   1  12  16        6.20        1.87      1.57 o
   2  12  16       66.42       60.90      4.46 o
   1   0  17     1153.30     1188.53     18.86 o
   2   0  17      262.27      284.83      6.79 o
   3   0  17       16.03       13.33      2.16 o
   4   0  17        1.05        1.07      1.36 o
   5   0  17       50.48       41.14      3.38 o
   6   0  17       98.73       92.05      5.53 o
   7   0  17      234.33      221.53      8.98 o
   8   0  17        4.75        4.63      2.48 o
   0   1  17      572.30      623.22     21.41 o
   1   1  17      264.62      264.06      5.42 o
   2   1  17      316.26      319.34      4.31 o
   3   1  17       25.44       25.75      1.43 o
   4   1  17        0.17        1.49      0.96 o
   5   1  17      439.49      428.95      6.67 o
   6   1  17      398.60      386.74      8.63 o
   7   1  17       20.20       22.84      2.11 o
   8   1  17       14.02       11.37      2.38 o
   0   2  17      166.93      160.55      6.03 o
   1   2  17       14.69       13.41      1.47 o
   2   2  17        7.51        9.76      0.71 o
   3   2  17       76.74       80.33      2.90 o
   4   2  17      304.97      307.44      4.57 o
   5   2  17      278.13      270.68      4.19 o
   6   2  17       52.58       54.06      2.38 o
   7   2  17       36.12       35.38      3.44 o
   8   2  17       34.80       33.00      4.35 o
   0   3  17      205.15      185.64      4.04 o
   1   3  17      344.46      349.72      4.95 o
   2   3  17       62.40       65.44      2.40 o
   3   3  17      313.23      318.03      5.22 o
   4   3  17      309.24      290.01      4.08 o
   5   3  17      103.86      104.03      3.39 o
   6   3  17       26.38       23.02      2.36 o
   7   3  17       38.78       32.24      3.13 o
   8   3  17       45.11       48.40      3.68 o
   0   4  17       64.66       70.77      3.69 o
   1   4  17      323.26      321.98      4.54 o
   2   4  17      648.45      649.98     10.41 o
   3   4  17       97.37       88.61      3.51 o
   4   4  17      336.37      301.75      4.83 o
   5   4  17       51.33       46.58      3.03 o
   6   4  17        3.20        3.83      1.01 o
   7   4  17       47.08       42.37      3.81 o
   8   4  17       28.44       30.80      4.16 o
   0   5  17       26.69       25.98      1.82 o
   1   5  17       44.41       43.59      2.34 o
   2   5  17      600.24      600.58      8.77 o
   3   5  17      274.41      259.41      4.48 o
   4   5  17      213.79      198.38      5.15 o
   5   5  17        9.72        6.71      1.32 o
   6   5  17      374.58      386.77     15.18 o
   7   5  17       55.41       61.42      4.29 o
   8   5  17       12.95       15.23      3.00 o
   0   6  17       31.65       26.82      5.83 o
   1   6  17      128.49      134.57      4.83 o
   2   6  17       40.98       46.07      2.27 o
   3   6  17       32.74       24.64      2.09 o
   4   6  17       85.24       81.79      4.76 o
   5   6  17      120.54      117.82      3.04 o
   6   6  17       14.41       10.65      2.18 o
   7   6  17        8.78        4.12      1.87 o
   0   7  17     1374.34     1479.78     59.14 o
   1   7  17       83.95       65.30      3.95 o
   2   7  17       30.68       29.82      2.56 o
   3   7  17       13.82       16.55      1.86 o
   4   7  17       13.99       14.93      2.93 o
   5   7  17       25.44       25.75      2.64 o
   6   7  17       20.94       19.40      2.38 o
   7   7  17       75.48       89.94      6.82 o
   0   8  17       47.54       35.50      5.05 o
   1   8  17      108.28      103.91      5.54 o
   2   8  17       82.42       80.74      4.28 o
   3   8  17      110.61      112.44      4.38 o
   4   8  17       15.01       14.49      1.88 o
   5   8  17       50.66       50.51      3.62 o
   6   8  17       51.55       51.64      3.79 o
   0   9  17        0.91        6.14      2.24 o
   1   9  17       23.33       29.73      2.66 o
   2   9  17       27.45       25.02      2.42 o
   3   9  17       77.57       73.03      3.55 o
   4   9  17      163.90      165.28      8.10 o
   5   9  17        7.87        3.51      1.65 o
   6   9  17       29.56       24.25      3.51 o
   0  10  17        0.03        4.72      1.80 o
   1  10  17       60.51       61.15      4.55 o
   2  10  17        8.69        5.65      1.42 o
   3  10  17       25.48       33.60      3.34 o
   4  10  17       29.93       32.17      4.13 o
   5  10  17       32.21       30.15      5.71 o
   0  11  17       39.72       36.07      5.96 o
   1  11  17       22.83       21.13      2.56 o
   2  11  17       12.72       10.11      2.17 o
   3  11  17       12.22       10.89      2.54 o
   0  12  17       37.40       54.67      5.23 o
   1  12  17       70.24       73.74      6.21 o
   0   0  18      226.77      236.78     10.69 o
   1   0  18     3668.39     4132.29    214.63 o
   2   0  18       20.44       14.96      1.70 o
   3   0  18       62.27       61.14      3.83 o
   4   0  18       51.94       58.94      3.83 o
   5   0  18       17.45       14.29      1.84 o
   6   0  18       11.56       12.92      2.27 o
   7   0  18        1.89        5.04      1.48 o
   8   0  18       31.89       35.10      8.08 o
   0   1  18      170.33      190.60      7.49 o
   1   1  18      207.92      198.44      3.17 o
   2   1  18      114.99      109.17      3.48 o
   3   1  18        9.98       10.52      1.09 o
   4   1  18        4.35        7.38      1.44 o
   5   1  18      224.63      220.53      3.82 o
   6   1  18      649.75      661.25     18.30 o
   7   1  18      300.36      300.31      7.98 o
   8   1  18       94.72      111.55      5.66 o
   0   2  18       91.04       86.67      3.52 o
   1   2  18       11.82       10.58      0.86 o
   2   2  18      210.31      213.52      3.43 o
   3   2  18      138.47      142.96      4.74 o
   4   2  18      716.50      675.28      8.47 o
   5   2  18      210.96      211.45      4.67 o
   6   2  18       99.60       92.40      1.78 o
   7   2  18       55.67       57.48      4.56 o
   8   2  18       23.06       23.95      3.36 o
   0   3  18        9.61        9.81      1.15 o
   1   3  18      139.57      146.34      4.19 o
   2   3  18       43.46       40.96      1.81 o
   3   3  18        3.95        5.35      1.53 o
   4   3  18      486.47      457.42      7.11 o
   5   3  18       72.01       76.19      3.78 o
   6   3  18       79.75       82.21      3.97 o
   7   3  18       47.48       50.98      3.78 o
   8   3  18       22.12       22.71      3.29 o
   0   4  18        2.39        3.21      1.00 o
   1   4  18      193.12      183.37      3.20 o
   2   4  18      104.31      102.62      3.66 o
   3   4  18      296.31      286.82      4.49 o
   4   4  18      236.60      214.18      4.68 o
   5   4  18      184.14      179.09      4.75 o
   6   4  18       69.43       72.74      2.63 o
   7   4  18       29.16       28.43      3.30 o
   8   4  18        5.59        4.10      1.68 o
   0   5  18       40.32       44.57      2.32 o
   1   5  18      103.93       97.99      3.84 o
   2   5  18       52.41       49.83      2.79 o
   3   5  18     1243.41     1242.43     18.44 o
   4   5  18       30.94       32.72      2.93 o
   5   5  18        9.97        8.98      1.22 o
   6   5  18      215.77      221.60      7.54 o
   7   5  18       38.92       42.96      3.86 o
   8   5  18       38.78       41.51      3.64 o
   0   6  18      664.78      696.39     22.06 o
   1   6  18      692.67      688.70     11.21 o
   2   6  18       64.39       51.50      2.38 o
   3   6  18        0.92        2.72      0.93 o
   4   6  18        7.91        7.16      1.64 o
   5   6  18       50.53       48.87      3.89 o
   6   6  18        0.70        2.55      1.35 o
   7   6  18       93.27      104.47      5.58 o
   0   7  18       34.66       21.83      7.80 o
   1   7  18       96.86      100.04      3.66 o
   2   7  18      151.21      157.38      3.76 o
   3   7  18      156.27      152.25      3.88 o
   4   7  18       28.50       27.24      2.49 o
   5   7  18        1.02        3.66      1.07 o
   6   7  18       49.94       53.44      3.66 o
   7   7  18        8.33        6.72      1.89 o
   0   8  18       20.17       11.43      2.62 o
   1   8  18       23.88       22.83      2.86 o
   2   8  18       39.48       43.73      3.19 o
   3   8  18       11.05       13.89      1.99 o
   4   8  18       81.39       77.94      3.20 o
   5   8  18       74.27       76.71      4.56 o
   6   8  18       11.11       11.25      2.83 o
   0   9  18       28.03       28.57      3.78 o
   1   9  18       59.71       48.65      4.29 o
   2   9  18      119.74      132.52      4.63 o
   3   9  18       79.50       74.73      4.14 o
   4   9  18      149.37      147.21      7.82 o
   5   9  18       44.01       44.70      4.22 o
   0  10  18        2.48        3.68      1.48 o
   1  10  18       63.77       66.01      3.91 o
   2  10  18      140.63      149.13      6.83 o
   3  10  18        3.14        4.57      1.40 o
   4  10  18       45.39       53.00      4.86 o
   0  11  18        1.37        3.25      1.32 o
   1  11  18        9.18        5.29      2.17 o
   2  11  18       78.54       81.99      4.40 o
   3  11  18       67.82       68.76      4.10 o
   0  12  18        0.02        2.15      1.62 o
   1  12  18        8.51        5.23      1.36 o
   1   0  19      366.21      406.62     19.32 o
   2   0  19      135.20      145.95      5.83 o
   3   0  19      680.90      668.00     15.07 o
   4   0  19        2.26        6.43      1.69 o
   5   0  19      184.94      165.51      6.91 o
   6   0  19     1190.03     1182.27     25.90 o
   7   0  19       89.79       96.28      6.45 o
   8   0  19       34.25       42.72      7.09 o
   0   1  19     1273.24     1223.92     35.23 o
   1   1  19       48.19       33.60      3.82 o
   2   1  19      142.57      148.97      4.16 o
   3   1  19      181.85      172.77      3.20 o
   4   1  19      650.75      661.31      8.30 o
   5   1  19       10.08        8.09      1.08 o
   6   1  19       70.03       65.09      3.66 o
   7   1  19       92.42       94.72      4.43 o
   8   1  19        2.76        2.61      2.05 o
   0   2  19      133.41      120.45      5.39 o
   1   2  19      629.25      610.17      8.37 o
   2   2  19       51.15       47.11      2.92 o
   3   2  19      169.65      160.54      3.79 o
   4   2  19       18.39       20.73      1.42 o
   5   2  19      242.43      240.48      5.07 o
   6   2  19        1.16        2.11      0.87 o
   7   2  19       90.30       88.54      4.57 o
   8   2  19       20.15       19.97      2.55 o
   0   3  19      295.48      302.16      5.77 o
   1   3  19       43.06       36.92      1.96 o
   2   3  19      196.65      213.62      3.95 o
   3   3  19      823.60      762.17     10.13 o
   4   3  19      680.10      655.98     10.70 o
   5   3  19       54.54       47.08      2.72 o
   6   3  19      174.46      184.15      5.51 o
   7   3  19        3.90        4.79      1.60 o
   8   3  19       10.92        9.04      2.57 o
   0   4  19        1.21        4.95      2.16 o
   1   4  19       22.67       23.52      1.17 o
   2   4  19        4.27        5.63      0.77 o
   3   4  19      744.39      739.93     11.29 o
   4   4  19        8.02        7.54      1.07 o
   5   4  19       92.69       94.79      4.02 o
   6   4  19       12.04       12.84      1.72 o
   7   4  19        1.84        3.33      1.15 o
   8   4  19       15.10       15.73      3.01 o
   0   5  19       63.28       52.62      2.87 o
   1   5  19       98.76      101.28      3.80 o
   2   5  19       36.01       31.09      1.90 o
   3   5  19      266.65      253.01      5.59 o
   4   5  19      180.19      179.13      4.22 o
   5   5  19      151.53      151.01      2.99 o
   6   5  19        1.26        3.22      1.71 o
   7   5  19        5.11        6.85      1.75 o
   0   6  19      414.71      417.93     15.89 o
   1   6  19      482.46      450.56      8.44 o
   2   6  19      122.41      117.00      3.90 o
   3   6  19       79.23       74.43      3.83 o
   4   6  19      120.83      116.17      2.88 o
   5   6  19       43.03       44.14      3.28 o
   6   6  19      140.03      133.52      7.51 o
   7   6  19       80.48       85.27      4.80 o
   0   7  19       57.41       35.79      4.70 o
   1   7  19       90.30       93.97      5.06 o
   2   7  19        5.87        4.60      1.04 o
   3   7  19       11.87        8.52      1.24 o
   4   7  19        5.57        4.32      1.40 o
   5   7  19       15.08        8.17      1.79 o
   6   7  19       37.95       41.10      5.14 o
   7   7  19       80.70       81.82      7.90 o
   0   8  19      105.24      110.19      7.26 o
   1   8  19       39.61       41.55      2.45 o
   2   8  19       36.65       29.52      2.40 o
   3   8  19       34.60       31.48      2.59 o
   4   8  19        9.92       10.94      1.57 o
   5   8  19       60.86       61.80      4.19 o
   6   8  19       41.21       43.32      5.42 o
   0   9  19       15.87       13.18      3.18 o
   1   9  19       14.68       17.95      2.56 o
   2   9  19        7.99        4.27      1.26 o
   3   9  19        2.54        4.62      1.55 o
   4   9  19        8.89        8.96      2.12 o
   5   9  19       19.98       20.93      4.38 o
   0  10  19        4.24        3.22      2.46 o
   1  10  19       63.88       67.87      3.79 o
   2  10  19       10.49        7.12      1.66 o
   3  10  19       44.21       48.58      3.24 o
   4  10  19        2.91        3.22      1.76 o
   0  11  19        0.01        2.30      1.68 o
   1  11  19       59.74       69.87      5.03 o
   2  11  19       57.83       54.98      6.57 o
   3  11  19       29.82       34.63      4.90 o
   0   0  20      120.97      141.28      9.53 o
   1   0  20      516.31      545.68     13.15 o
   2   0  20      234.44      217.93      6.19 o
   3   0  20        2.19        2.91      1.09 o
   4   0  20       33.87       36.25      2.96 o
   5   0  20       44.59       47.40      4.08 o
   6   0  20       34.94       33.94      3.02 o
   7   0  20      259.14      270.43     27.21 o
   8   0  20        6.92        4.34      2.32 o
   0   1  20     2830.26     3048.57    163.01 o
   1   1  20      605.88      615.55      9.05 o
   2   1  20       28.02       31.76      2.13 o
   3   1  20      219.08      216.04      3.92 o
   4   1  20       14.36       11.64      1.36 o
   5   1  20       27.59       24.49      2.11 o
   6   1  20      160.00      158.30      3.21 o
   7   1  20      168.49      167.27      7.19 o
   8   1  20       29.15       33.22      4.45 o
   0   2  20     1060.50     1164.69     27.34 o
   1   2  20      571.66      563.33      8.00 o
   2   2  20      141.85      144.40      4.58 o
   3   2  20      245.82      232.50      4.98 o
   4   2  20       33.11       31.10      1.83 o
   5   2  20       56.07       52.16      2.68 o
   6   2  20      126.40      133.23      3.47 o
   7   2  20       30.80       30.98      2.99 o
   8   2  20       16.06       15.83      2.89 o
   0   3  20       91.89       85.34      5.90 o
   1   3  20      168.20      164.20      3.48 o
   2   3  20      134.73      140.40      5.14 o
   3   3  20      356.49      368.82      5.48 o
   4   3  20        9.48        7.59      1.26 o
   5   3  20      210.64      208.71      4.55 o
   6   3  20       14.71       13.12      2.23 o
   7   3  20        5.69        5.48      1.53 o
   8   3  20       42.36       39.17      5.62 o
   0   4  20        9.88        7.90      1.58 o
   1   4  20       43.85       34.85      1.41 o
   2   4  20       99.33       84.09      3.55 o
   3   4  20      648.24      618.98      9.38 o
   4   4  20       80.71       82.66      3.81 o
   5   4  20        7.72        6.94      1.48 o
   6   4  20        0.91        3.82      1.53 o
   7   4  20       99.89      110.37      6.01 o
   8   4  20        1.53        0.98      2.77 o
   0   5  20      182.39      163.39      7.49 o
   1   5  20       96.67       97.07      4.00 o
   2   5  20       20.79       18.43      1.39 o
   3   5  20       18.47       12.36      1.35 o
   4   5  20        1.32        2.59      0.82 o
   5   5  20       51.83       56.63      3.81 o
   6   5  20       34.37       40.11      3.37 o
   7   5  20        6.49        4.39      2.41 o
   0   6  20       39.09       16.59      4.48 o
   1   6  20       77.59       72.63      2.96 o
   2   6  20       24.60       26.73      2.70 o
   3   6  20       52.44       51.46      2.63 o
   4   6  20       13.39       13.61      1.84 o
   5   6  20        5.23        5.36      1.76 o
   6   6  20        1.77        5.12      3.24 o
   7   6  20        9.52        9.21      2.51 o
   0   7  20       21.10       16.67      5.42 o
   1   7  20      141.34      156.72      4.27 o
   2   7  20       32.53       35.69      2.70 o
   3   7  20       21.34       22.28      2.12 o
   4   7  20       18.44       18.99      2.02 o
   5   7  20       27.14       28.07      2.77 o
   6   7  20       65.54       67.18      4.19 o
   0   8  20        3.87        8.08      2.42 o
   1   8  20       57.98       49.38      3.34 o
   2   8  20       63.86       61.27      2.76 o
   3   8  20        8.53        5.63      1.67 o
   4   8  20       18.23       16.74      2.32 o
   5   8  20      139.70      153.73      8.88 o
   6   8  20       69.23       65.92      5.54 o
   0   9  20        2.42        3.11      2.14 o
   1   9  20      132.45      132.88      4.41 o
   2   9  20      104.59      105.65      5.86 o
   3   9  20       35.74       37.20      3.84 o
   4   9  20        5.36        3.23      2.01 o
   5   9  20       75.14       79.40      6.23 o
   0  10  20        9.77       10.81      7.40 o
   1  10  20        7.12        6.26      1.37 o
   2  10  20       17.28       15.20      2.39 o
   3  10  20       14.74       13.50      2.22 o
   4  10  20       61.90       74.74      7.78 o
   0  11  20       34.28       32.41      5.48 o
   1  11  20        3.08        2.32      1.59 o
   2  11  20        4.50        2.46      1.28 o
   1   0  21       15.71       12.45      1.85 o
   2   0  21      312.75      329.48      8.92 o
   3   0  21        5.10        5.36      1.82 o
   4   0  21       21.81       14.83      2.52 o
   5   0  21      689.24      721.77     20.50 o
   6   0  21        6.02        3.62      1.56 o
   7   0  21      173.20      177.63     10.96 o
   8   0  21       14.54       16.65      4.74 o
   0   1  21      790.84      863.38     27.42 o
   1   1  21      477.75      509.20      8.69 o
   2   1  21      548.18      558.45      9.02 o
   3   1  21      342.41      324.06      4.42 o
   4   1  21       81.13       74.89      2.74 o
   5   1  21      295.19      278.09      6.18 o
   6   1  21        0.31        3.03      1.10 o
   7   1  21       18.29       19.73      2.19 o
   8   1  21        1.15        3.64      1.83 o
   0   2  21      217.64      200.36      5.08 o
   1   2  21      332.38      309.64      7.31 o
   2   2  21      332.59      332.03      5.62 o
   3   2  21      997.23     1010.40     12.49 o
   4   2  21      263.23      242.73      5.12 o
   5   2  21       18.61       15.36      1.72 o
   6   2  21      179.74      183.02      4.73 o
   7   2  21        9.41        9.73      1.86 o
   8   2  21       21.98       20.36      3.52 o
   0   3  21      121.38      123.70      6.02 o
   1   3  21      192.72      181.86      3.54 o
   2   3  21      150.82      156.49      3.09 o
   3   3  21      165.24      155.56      4.07 o
   4   3  21      113.19      102.57      4.78 o
   5   3  21      145.06      146.21      3.79 o
   6   3  21       48.02       51.36      3.13 o
   7   3  21       12.44       13.06      2.41 o
   8   3  21       49.86       52.66      5.27 o
   0   4  21      568.86      534.50      9.64 o
   1   4  21        4.42        4.35      1.07 o
   2   4  21      118.39      105.11      3.64 o
   3   4  21        3.82        3.34      0.90 o
   4   4  21       29.06       25.07      2.12 o
   5   4  21       69.54       69.17      4.03 o
   6   4  21       48.38       55.14      3.80 o
   7   4  21       48.65       50.00      3.98 o
   0   5  21     1227.85     1195.87     25.22 o
   1   5  21       64.63       58.88      2.37 o
   2   5  21       89.62       93.70      3.63 o
   3   5  21        5.44        4.90      1.29 o
   4   5  21      172.37      166.36      4.11 o
   5   5  21       21.98       20.34      2.19 o
   6   5  21       44.00       47.83      3.40 o
   7   5  21       27.57       28.76      5.27 o
   0   6  21       94.78       78.36      7.02 o
   1   6  21       14.88        8.67      1.50 o
   2   6  21      191.45      189.10      4.40 o
   3   6  21        8.24        6.34      1.16 o
   4   6  21      106.25       93.53      3.40 o
   5   6  21       16.93       16.91      1.81 o
   6   6  21       65.69       60.01      4.59 o
   7   6  21       49.07       43.32      4.44 o
   0   7  21       11.65       10.63      2.84 o
   1   7  21       25.91       20.15      2.73 o
   2   7  21       77.39       65.80      4.84 o
   3   7  21       37.03       34.99      2.57 o
   4   7  21       97.74       96.91      3.06 o
   5   7  21        1.84        0.64      1.02 o
   6   7  21       79.46       81.54      5.67 o
   0   8  21        3.06        2.23      2.08 o
   1   8  21       17.78       25.34      2.78 o
   2   8  21       16.61       13.57      2.34 o
   3   8  21       11.80        9.91      2.07 o
   4   8  21       37.16       38.95      3.90 o
   5   8  21        0.99        2.08      2.24 o
   6   8  21       62.76       67.87      5.92 o
   0   9  21        7.44        8.37      2.69 o
   1   9  21        4.74        5.81      1.54 o
   2   9  21       60.36       65.85      4.78 o
   3   9  21       42.01       46.17      3.66 o
   4   9  21        5.26        4.61      1.55 o
   5   9  21       25.72       22.44      3.71 o
   0  10  21        1.85        1.88      1.58 o
   1  10  21        1.25        3.69      1.21 o
   2  10  21       50.19       54.10      3.96 o
   3  10  21       45.84       43.83      4.96 o
   4  10  21        7.98        5.60      2.63 o
   0  11  21       44.88       68.11      5.91 o
   1  11  21        6.97        6.50      1.67 o
   2  11  21        3.85        3.48      1.86 o
   0   0  22      415.29      466.51     15.17 o
   1   0  22       90.89       95.73      5.38 o
   2   0  22        6.22        6.17      1.72 o
   3   0  22       17.63       11.88      2.92 o
   4   0  22        2.66        3.16      1.35 o
   5   0  22      301.21      295.15      8.69 o
   6   0  22       29.86       34.29      3.14 o
   7   0  22      263.00      264.47     26.05 o
   8   0  22        4.48        7.03      5.66 o
   0   1  22       12.86       12.84      3.87 o
   1   1  22      251.98      243.70      5.14 o
   2   1  22       56.23       53.14      3.11 o
   3   1  22       46.76       44.76      2.26 o
   4   1  22       43.33       42.50      3.16 o
   5   1  22      156.26      154.04      3.91 o
   6   1  22      253.48      248.66      6.11 o
   7   1  22        6.01        4.72      1.20 o
   8   1  22        2.87        4.58      1.92 o
   0   2  22       34.62       28.92      5.71 o
   1   2  22     1100.37     1113.51     22.34 o
   2   2  22        5.68        7.24      0.94 o
   3   2  22      158.68      153.47      4.63 o
   4   2  22      223.92      216.81      4.92 o
   5   2  22       63.11       59.59      3.02 o
   6   2  22       30.26       28.83      2.27 o
   7   2  22       23.22       23.63      2.71 o
   8   2  22       96.34       97.57      5.44 o
   0   3  22       54.78       54.76      3.83 o
   1   3  22       21.20       15.17      1.83 o
   2   3  22        2.58        2.94      1.49 o
   3   3  22      356.37      335.50      5.98 o
   4   3  22       68.05       59.09      3.09 o
   5   3  22      108.50      109.39      2.36 o
   6   3  22       15.32       15.32      1.95 o
   7   3  22       65.23       66.92      5.57 o
   0   4  22      371.58      379.70      8.40 o
   1   4  22      103.27      104.73      3.31 o
   2   4  22      128.62      120.69      2.93 o
   3   4  22       71.78       74.67      3.04 o
   4   4  22      153.03      140.71      3.42 o
   5   4  22      246.32      252.79      7.34 o
   6   4  22       81.11       86.40      4.34 o
   7   4  22       71.99       79.14      4.04 o
   0   5  22       16.02       17.87      5.71 o
   1   5  22      118.39      112.40      4.10 o
   2   5  22        1.67        4.07      1.04 o
   3   5  22      206.84      200.47      4.98 o
   4   5  22        3.03        3.09      1.02 o
   5   5  22       32.56       31.78      2.60 o
   6   5  22       38.95       42.04      5.53 o
   7   5  22       18.26       14.86      3.21 o
   0   6  22        0.00        2.75      4.42 o
   1   6  22       39.89       42.54      3.13 o
   2   6  22      128.29      129.99      4.17 o
   3   6  22       40.04       41.82      2.52 o
   4   6  22       30.49       32.98      2.73 o
   5   6  22       25.54       24.59      2.82 o
   6   6  22       72.87       82.02      4.71 o
   0   7  22       83.61       87.74      7.87 o
   1   7  22       50.97       49.77      3.01 o
   2   7  22       16.99       13.78      1.97 o
   3   7  22        2.28        4.75      1.15 o
   4   7  22        7.00        8.78      1.63 o
   5   7  22       48.35       49.63      3.40 o
   6   7  22       86.63       84.44      5.17 o
   0   8  22        7.51       13.31      4.78 o
   1   8  22       27.05       36.29      3.14 o
   2   8  22        3.02        4.39      1.51 o
   3   8  22       25.66       26.56      2.44 o
   4   8  22        9.70        8.79      1.92 o
   5   8  22        8.99        7.31      3.67 o
   0   9  22        0.10        2.71      1.90 o
   1   9  22        4.56        6.81      1.72 o
   2   9  22       53.12       46.26      3.71 o
   3   9  22       51.72       54.55      3.53 o
   4   9  22       10.44        8.92      2.26 o
   0  10  22        4.27        2.20      1.92 o
   1  10  22        3.92        4.49      2.11 o
   2  10  22       14.17       13.05      2.40 o
   3  10  22       50.39       41.39      4.44 o
   0  11  22        7.17        7.22      2.66 o
   1  11  22       33.10       40.49      3.45 o
   1   0  23      155.12      160.59      5.98 o
   2   0  23       15.58       13.14      2.04 o
   3   0  23      248.57      244.61      8.79 o
   4   0  23      215.51      200.48      6.46 o
   5   0  23        0.28        3.80      2.05 o
   6   0  23       24.29       28.48      3.66 o
   7   0  23       22.49       19.28      3.21 o
   8   0  23        9.45        6.74      3.03 o
   0   1  23      540.33      560.29     12.76 o
   1   1  23      313.44      339.02      5.01 o
   2   1  23       70.08       63.45      2.90 o
   3   1  23       31.86       36.07      2.22 o
   4   1  23      186.47      193.85      4.47 o
   5   1  23      149.78      157.39      3.01 o
   6   1  23       39.48       35.27      2.67 o
   7   1  23       18.86       18.93      2.19 o
   0   2  23      224.83      205.69      5.74 o
   1   2  23     1160.17     1229.33     17.47 o
   2   2  23       24.64       26.73      1.63 o
   3   2  23      780.48      776.43     11.96 o
   4   2  23       23.29       16.11      1.68 o
   5   2  23       16.14       12.71      1.51 o
   6   2  23       67.05       66.87      3.22 o
   7   2  23       72.82       77.51      3.44 o
   0   3  23      176.64      166.98      7.24 o
   1   3  23      237.06      224.51      4.01 o
   2   3  23      109.99      102.91      3.92 o
   3   3  23      293.16      277.83      4.93 o
   4   3  23      245.18      245.66      5.97 o
   5   3  23      130.04      131.83      3.55 o
   6   3  23       61.50       66.47      3.49 o
   7   3  23       34.29       33.49      4.21 o
   0   4  23        3.03        3.12      1.19 o
   1   4  23        2.33        3.48      1.65 o
   2   4  23        9.24        6.93      1.38 o
   3   4  23       22.37       16.27      2.06 o
   4   4  23       48.08       42.40      2.63 o
   5   4  23      105.50      104.19      3.26 o
   6   4  23       42.38       42.17      3.81 o
   7   4  23        4.41        5.93      1.74 o
   0   5  23       46.81       48.19      4.80 o
   1   5  23      118.11       99.68      3.54 o
   2   5  23      145.27      147.13      5.55 o
   3   5  23      136.87      134.57      3.67 o
   4   5  23       25.62       25.68      2.02 o
   5   5  23       11.08       12.48      1.89 o
   6   5  23       55.76       54.93      4.05 o
   7   5  23       48.52       44.91      3.90 o
   0   6  23       13.50       29.30      4.57 o
   1   6  23       33.03       36.04      2.78 o
   2   6  23       51.01       57.94      2.93 o
   3   6  23       16.47       11.90      1.55 o
   4   6  23       29.62       23.15      2.71 o
   5   6  23      132.20      141.22      6.36 o
   6   6  23       15.53       13.76      2.91 o
   0   7  23        0.41        3.05      2.22 o
   1   7  23       55.93       59.54      3.55 o
   2   7  23      128.34      124.30      3.94 o
   3   7  23       89.19       89.31      3.03 o
   4   7  23       55.93       60.07      3.09 o
   5   7  23        0.17        3.65      1.43 o
   6   7  23       48.43       50.63      3.63 o
   0   8  23        2.61       -0.49      1.86 o
   1   8  23       13.81       12.61      2.18 o
   2   8  23       13.77       17.33      2.33 o
   3   8  23      100.74      103.97      4.84 o
   4   8  23       51.17       50.19      3.63 o
   5   8  23        5.16        3.33      2.41 o
   0   9  23        0.00        2.40      3.65 o
   1   9  23       61.04       57.82      3.13 o
   2   9  23       32.47       26.93      3.79 o
   3   9  23       26.66       25.56      2.92 o
   4   9  23        3.78        3.21      1.68 o
   0  10  23       11.38        7.77      2.35 o
   1  10  23        1.82        3.88      1.43 o
   2  10  23       48.63       53.21      4.54 o
   3  10  23       15.42       15.95      2.66 o
   0  11  23        2.07        4.01      1.64 o
   0   0  24        1.42        4.12      5.88 o
   1   0  24        0.03        5.34      2.99 o
   2   0  24       27.64       23.46      2.30 o
   3   0  24      188.00      170.62      8.49 o
   4   0  24       10.02       11.85      2.32 o
   5   0  24      118.24      117.06      3.47 o
   6   0  24       53.65       51.99      5.21 o
   7   0  24       17.97       16.15      2.69 o
   0   1  24       42.34       44.39      3.06 o
   1   1  24      456.93      447.52      5.88 o
   2   1  24       50.35       48.95      2.52 o
   3   1  24      624.58      642.91      9.34 o
   4   1  24      142.90      134.10      3.59 o
   5   1  24       39.92       36.18      2.53 o
   6   1  24      126.72      131.25      5.29 o
   7   1  24       20.53       19.91      2.52 o
   0   2  24       37.06       40.00      3.96 o
   1   2  24      152.34      160.89      4.31 o
   2   2  24       40.39       49.39      2.46 o
   3   2  24      150.58      136.67      4.68 o
   4   2  24      178.37      182.81      4.13 o
   5   2  24      117.82      112.19      3.12 o
   6   2  24      116.70      116.73      4.97 o
   7   2  24       38.45       34.74      3.33 o
   0   3  24     1727.53     1859.53     72.41 o
   1   3  24      144.29      143.33      4.16 o
   2   3  24      218.18      213.94      4.69 o
   3   3  24       26.83       24.68      2.75 o
   4   3  24       30.10       32.73      2.88 o
   5   3  24       11.91       14.61      1.91 o
   6   3  24      176.32      171.15      7.56 o
   7   3  24       77.64       81.36      4.53 o
   0   4  24       16.40       16.57      2.42 o
   1   4  24      525.40      490.31      7.24 o
   2   4  24       31.69       26.46      2.30 o
   3   4  24        2.39        1.91      1.01 o
   4   4  24      269.63      271.00      5.19 o
   5   4  24       39.47       39.08      3.11 o
   6   4  24       45.80       49.51      2.93 o
   7   4  24        7.97        8.53      2.40 o
   0   5  24       21.55       30.99      5.41 o
   1   5  24       34.66       32.96      2.66 o
   2   5  24       29.99       26.25      2.37 o
   3   5  24      108.32      101.17      2.54 o
   4   5  24       22.05       24.80      2.14 o
   5   5  24        5.91        3.63      1.54 o
   6   5  24        1.49        1.79      1.69 o
   0   6  24      152.39      137.07      6.02 o
   1   6  24       30.89       33.03      3.22 o
   2   6  24      146.51      134.91      4.63 o
   3   6  24       99.82      100.17      3.24 o
   4   6  24       26.91       21.13      2.00 o
   5   6  24       49.96       46.64      3.05 o
   6   6  24       85.64       86.46      7.79 o
   0   7  24        6.44        3.35      1.87 o
   1   7  24       11.01        8.46      1.78 o
   2   7  24      106.25      106.51      3.67 o
   3   7  24       17.09       13.81      1.97 o
   4   7  24        7.77        6.52      1.58 o
   5   7  24       64.48       78.38      4.44 o
   0   8  24        2.13        2.19      1.91 o
   1   8  24        2.25        4.58      1.66 o
   2   8  24      135.65      147.53      6.86 o
   3   8  24        8.55        4.26      1.36 o
   4   8  24       16.30       18.88      3.00 o
   5   8  24       23.95       28.56      4.76 o
   0   9  24        4.99        9.21      2.78 o
   1   9  24       51.71       54.85      3.24 o
   2   9  24        7.25       10.62      2.02 o
   3   9  24       11.15       12.71      2.65 o
   4   9  24       68.85       71.44      4.16 o
   0  10  24        9.17        5.72      2.43 o
   1  10  24       17.25       16.55      2.84 o
   2  10  24       32.60       27.71      4.33 o
   1   0  25      376.54      407.47      9.01 o
   2   0  25      151.12      165.85      7.34 o
   3   0  25      765.51      769.42     21.99 o
   4   0  25      148.23      144.45      5.09 o
   5   0  25        7.83        8.12      1.96 o
   6   0  25        0.40        1.94      1.56 o
   7   0  25       10.43        7.84      2.62 o
   0   1  25        1.13        3.94      1.49 o
   1   1  25        3.44        1.40      1.03 o
   2   1  25      198.81      182.41      5.57 o
   3   1  25      401.10      393.08      8.28 o
   4   1  25      137.14      132.61      3.59 o
   5   1  25       20.48       24.83      1.99 o
   6   1  25       44.64       46.12      3.23 o
   7   1  25       37.16       36.02      4.50 o
   0   2  25        1.98        2.78      1.16 o
   1   2  25      163.88      162.28      3.17 o
   2   2  25       74.56       68.82      3.38 o
   3   2  25       62.62       55.40      3.26 o
   4   2  25       68.50       80.56      3.47 o
   5   2  25      319.15      325.22      8.52 o
   6   2  25        1.40        1.31      0.82 o
   7   2  25       35.51       35.57      4.20 o
   0   3  25      862.05      922.37     36.96 o
   1   3  25       87.92       83.55      3.18 o
   2   3  25       50.80       46.33      3.60 o
   3   3  25       63.38       58.14      3.27 o
   4   3  25       35.78       35.31      2.18 o
   5   3  25       99.86       94.18      3.11 o
   6   3  25       58.21       58.95      3.51 o
   7   3  25       34.98       39.93      4.10 o
   0   4  25      191.02      150.66      6.40 o
   1   4  25        1.46        2.31      0.71 o
   2   4  25       80.35       82.67      4.24 o
   3   4  25       27.89       29.55      3.62 o
   4   4  25       38.06       30.35      2.70 o
   5   4  25       23.77       20.35      1.94 o
   6   4  25       45.60       45.91      3.36 o
   7   4  25       16.73       16.15      3.29 o
   0   5  25        2.50        2.40      5.48 o
   1   5  25       35.10       31.41      2.67 o
   2   5  25       15.42       16.02      1.95 o
   3   5  25       56.67       58.93      3.92 o
   4   5  25       37.71       36.97      3.33 o
   5   5  25        8.59        7.91      1.68 o
   6   5  25       14.80       14.69      3.17 o
   0   6  25       44.98       38.20      3.99 o
   1   6  25       14.43       18.29      2.53 o
   2   6  25       63.25       64.43      4.19 o
   3   6  25       43.65       55.49      3.81 o
   4   6  25       50.09       45.42      3.48 o
   5   6  25        1.08        1.34      1.13 o
   6   6  25      129.82      143.73      7.55 o
   0   7  25        2.69        1.37      1.82 o
   1   7  25        2.54        1.66      1.35 o
   2   7  25       37.85       41.08      3.90 o
   3   7  25      139.13      157.85      7.26 o
   4   7  25      118.89      124.80      6.77 o
   5   7  25       63.79       66.72      4.59 o
   0   8  25       56.03       65.89      4.94 o
   1   8  25       16.03       14.73      2.37 o
   2   8  25       50.92       61.33      3.48 o
   3   8  25        3.87        4.45      2.19 o
   4   8  25       54.59       57.87      4.57 o
   0   9  25        2.84        5.22      2.38 o
   1   9  25       16.09       17.12      2.31 o
   2   9  25       68.77       80.17      3.68 o
   3   9  25       84.11       90.58      4.58 o
   0  10  25        0.04        1.38      3.34 o
   1  10  25       38.69       43.76      3.26 o
   2  10  25       48.74       54.19      6.50 o
   0   0  26      749.98      759.75     22.91 o
   1   0  26       21.96       25.98      3.10 o
   2   0  26        5.64        0.69      1.86 o
   3   0  26      645.73      636.45     18.28 o
   4   0  26       89.64       79.78      5.91 o
   5   0  26        0.20        2.78      1.47 o
   6   0  26        6.98        5.33      1.93 o
   7   0  26       72.03       74.31      7.27 o
   0   1  26        0.02        1.25      2.92 o
   1   1  26       34.01       29.59      2.41 o
   2   1  26       85.39       80.85      3.25 o
   3   1  26       64.60       61.54      3.70 o
   4   1  26      125.40      110.12      2.38 o
   5   1  26      232.11      220.02      5.55 o
   6   1  26       12.89        7.61      1.64 o
   7   1  26       64.98       66.15      4.04 o
   0   2  26        0.12        1.37      1.37 o
   1   2  26       67.82       64.95      3.23 o
   2   2  26       69.04       79.21      3.86 o
   3   2  26       25.72       24.61      2.51 o
   4   2  26       35.46       34.45      2.24 o
   5   2  26        2.34        3.71      1.33 o
   6   2  26        2.49        2.71      0.79 o
   7   2  26       33.01       30.39      4.12 o
   0   3  26      368.15      335.46      8.72 o
   1   3  26      338.58      321.57      6.67 o
   2   3  26       83.72       96.87      4.99 o
   3   3  26       82.65       83.88      3.55 o
   4   3  26       34.60       36.78      2.52 o
   5   3  26      111.44      113.79      5.51 o
   6   3  26        5.75        4.27      1.27 o
   7   3  26        0.01        2.85      1.28 o
   0   4  26       43.57       33.84      4.88 o
   1   4  26      449.49      486.31     11.41 o
   2   4  26       49.91       48.70      2.78 o
   3   4  26       13.74       11.61      1.77 o
   4   4  26       39.80       39.35      3.25 o
   5   4  26       83.86       83.36      3.71 o
   6   4  26       55.28       57.99      2.93 o
   0   5  26       11.39        9.34      1.89 o
   1   5  26       34.66       42.95      2.55 o
   2   5  26       44.63       45.57      2.71 o
   3   5  26       13.89        9.76      1.56 o
   4   5  26        9.87        6.21      1.59 o
   5   5  26      137.90      153.87      7.44 o
   6   5  26       19.64       16.44      2.97 o
   0   6  26       11.14       17.50      4.57 o
   1   6  26       70.72       79.54      2.86 o
   2   6  26       31.89       27.00      2.35 o
   3   6  26       22.04       20.26      2.10 o
   4   6  26      137.62      140.75      6.45 o
   5   6  26       12.42       12.33      2.02 o
   0   7  26      134.64      139.94      9.61 o
   1   7  26       57.31       59.47      3.20 o
   2   7  26       43.40       45.37      3.49 o
   3   7  26      127.33      129.49      6.23 o
   4   7  26      135.12      135.94      6.16 o
   5   7  26       32.47       31.73      4.33 o
   0   8  26        0.60       -0.98      1.91 o
   1   8  26        3.81        1.93      1.55 o
   2   8  26       64.07       72.14      3.81 o
   3   8  26       26.94       26.19      3.11 o
   4   8  26       64.52       64.91      4.35 o
   0   9  26        3.85       11.32      2.97 o
   1   9  26        8.83        8.24      1.97 o
   2   9  26       50.96       55.46      4.77 o
   3   9  26        8.10        6.62      1.97 o
   0  10  26      301.06      336.68     20.64 o
   1  10  26       21.71       24.09      3.23 o
   1   0  27      562.42      549.60     11.41 o
   2   0  27      630.52      652.02     21.52 o
   3   0  27      255.78      233.73      8.47 o
   4   0  27       67.85       64.75      4.21 o
   5   0  27       24.21       25.30      2.97 o
   6   0  27        6.76        5.02      3.13 o
   7   0  27       10.24        5.61      2.94 o
   0   1  27       18.46       12.86      2.51 o
   1   1  27       33.87       28.74      2.24 o
   2   1  27       12.93       12.00      1.49 o
   3   1  27       90.03       78.04      3.89 o
   4   1  27      109.83      102.33      3.74 o
   5   1  27      101.98      104.30      4.93 o
   6   1  27        2.55        2.83      1.16 o
   7   1  27       77.68       82.16      4.19 o
   0   2  27      442.06      454.87     13.27 o
   1   2  27       48.43       47.63      3.43 o
   2   2  27        7.13        2.83      1.03 o
   3   2  27       73.27       66.91      3.38 o
   4   2  27       32.29       33.59      2.60 o
   5   2  27       75.32       72.67      3.21 o
   6   2  27       12.24       12.27      1.91 o
   7   2  27       72.13       74.24      4.65 o
   0   3  27      507.93      477.25     19.51 o
   1   3  27        3.17        2.04      0.89 o
   2   3  27       31.66       26.92      2.76 o
   3   3  27       25.33       25.78      2.46 o
   4   3  27        7.10        8.77      1.54 o
   5   3  27      101.44      103.32      5.05 o
   6   3  27       27.11       21.56      2.52 o
   0   4  27        1.26        3.72      1.28 o
   1   4  27      291.03      260.84     11.22 o
   2   4  27       10.92       14.44      1.98 o
   3   4  27      135.18      134.36      4.83 o
   4   4  27       23.50       30.12      2.39 o
   5   4  27      153.47      159.81      7.00 o
   6   4  27       51.27       52.66      4.54 o
   0   5  27      165.08      189.70      6.63 o
   1   5  27       12.38       11.13      1.51 o
   2   5  27       52.09       52.46      3.37 o
   3   5  27        4.30        4.28      1.17 o
   4   5  27       12.98       12.67      1.86 o
   5   5  27       35.38       36.45      3.71 o
   6   5  27       33.35       32.38      3.68 o
   0   6  27        0.62        1.27      1.89 o
   1   6  27        5.89        4.84      2.10 o
   2   6  27       22.31       25.71      2.40 o
   3   6  27       86.07       91.04      4.99 o
   4   6  27       40.52       42.76      3.01 o
   5   6  27       79.59       74.60      3.87 o
   0   7  27       23.21       17.07      2.67 o
   1   7  27        7.22        9.95      2.06 o
   2   7  27        3.08        3.08      1.95 o
   3   7  27       22.36       12.64      2.01 o
   4   7  27       71.98       73.80      3.88 o
   5   7  27       10.95       15.70      3.71 o
   0   8  27        5.86        5.11      2.16 o
   1   8  27       17.51       20.34      2.66 o
   2   8  27       32.59       42.85      3.56 o
   3   8  27      116.45      130.46      6.41 o
   4   8  27       16.91       17.07      3.77 o
   0   9  27        0.09        2.91      2.12 o
   1   9  27        7.77        9.83      2.15 o
   2   9  27       15.79       12.26      2.50 o
   0   0  28       27.02       17.48      5.34 o
   1   0  28       38.48       46.11      4.48 o
   2   0  28      145.72      147.41      5.47 o
   3   0  28      162.91      161.03      6.13 o
   4   0  28      220.08      226.26      8.33 o
   5   0  28      162.63      164.56      8.86 o
   6   0  28        5.73        4.46      1.36 o
   0   1  28       65.39       62.97      4.76 o
   1   1  28       85.89       96.82      4.54 o
   2   1  28       47.45       52.21      2.62 o
   3   1  28      171.33      166.92      3.11 o
   4   1  28      120.70      107.77      3.09 o
   5   1  28       16.23       14.59      2.67 o
   6   1  28       27.32       23.46      2.31 o
   0   2  28        6.84        9.80      2.21 o
   1   2  28       44.11       37.81      2.22 o
   2   2  28        6.23        5.28      1.39 o
   3   2  28       36.12       42.58      2.87 o
   4   2  28       13.44       14.45      1.59 o
   5   2  28       61.65       59.53      2.71 o
   6   2  28       30.05       24.84      2.65 o
   0   3  28        1.54        5.05      1.56 o
   1   3  28       43.39       37.05      2.77 o
   2   3  28       12.35       11.15      1.38 o
   3   3  28      176.37      174.31      4.74 o
   4   3  28        3.23        3.76      1.31 o
   5   3  28       70.26       70.49      3.60 o
   6   3  28       89.11       95.34      4.79 o
   0   4  28        2.99        5.73      1.21 o
   1   4  28      176.45      170.85      3.20 o
   2   4  28        1.94        4.00      1.67 o
   3   4  28       96.05       93.94      3.45 o
   4   4  28        5.40        3.63      1.08 o
   5   4  28      122.44      136.68      6.07 o
   6   4  28      128.11      130.58      5.91 o
   0   5  28      105.08      103.09      8.85 o
   1   5  28       55.57       49.90      3.78 o
   2   5  28      101.20      103.83      3.22 o
   3   5  28       19.46       20.99      2.19 o
   4   5  28        5.10        6.87      1.56 o
   5   5  28       19.66       20.48      2.40 o
   0   6  28       46.61       53.64      4.74 o
   1   6  28        3.77        3.71      1.43 o
   2   6  28        2.60        4.01      1.36 o
   3   6  28       14.70       22.91      2.50 o
   4   6  28      241.34      256.90     10.05 o
   5   6  28       19.27       12.57      2.98 o
   0   7  28        5.62       11.86      2.66 o
   1   7  28       43.47       54.43      4.11 o
   2   7  28       73.50       68.30      3.64 o
   3   7  28       98.88       98.30      4.56 o
   4   7  28       44.42       44.90      4.56 o
   0   8  28       32.12       36.80      5.37 o
   1   8  28       11.97        5.40      1.82 o
   2   8  28       45.57       49.49      2.99 o
   3   8  28       16.12       21.20      3.47 o
   0   9  28       15.40       19.39      3.73 o
   1   9  28      137.59      160.09      7.16 o
   2   9  28        7.89        4.82      2.61 o
   1   0  29       12.81        7.48      1.92 o
   2   0  29      265.12      263.38      6.19 o
   3   0  29      261.18      270.21      9.46 o
   4   0  29      290.51      297.87     10.77 o
   5   0  29        0.12        1.58      1.42 o
   6   0  29      123.00      138.78      9.26 o
   0   1  29       44.79       45.19      2.99 o
   1   1  29       31.79       27.81      2.89 o
   2   1  29       29.00       28.81      2.48 o
   3   1  29      112.36      115.61      3.43 o
   4   1  29       21.65       18.71      1.78 o
   5   1  29       75.23       78.79      3.62 o
   6   1  29       37.87       34.16      3.47 o
   0   2  29      110.29       90.38      5.09 o
   1   2  29       14.88       13.29      1.73 o
   2   2  29       36.66       39.97      2.36 o
   3   2  29       32.57       36.47      2.90 o
   4   2  29        8.72        7.68      1.35 o
   5   2  29       18.80       18.24      2.45 o
   6   2  29       15.58       15.50      2.52 o
   0   3  29        6.05       12.63      2.38 o
   1   3  29      205.46      198.83      4.82 o
   2   3  29        8.31        6.86      1.27 o
   3   3  29       91.56       91.73      3.37 o
   4   3  29       72.72       72.84      3.78 o
   5   3  29       25.27       20.55      2.28 o
   6   3  29       32.04       40.68      3.67 o
   0   4  29        0.62        2.74      1.45 o
   1   4  29      137.28      145.06      4.15 o
   2   4  29       52.46       55.85      3.44 o
   3   4  29        8.46       10.20      1.75 o
   4   4  29       44.93       42.18      3.71 o
   5   4  29       41.33       32.03      3.23 o
   0   5  29      683.42      701.78    264.31 o
   1   5  29       73.09       69.34      2.67 o
   2   5  29       18.73       21.22      2.37 o
   3   5  29       15.78       12.27      1.84 o
   4   5  29        2.80        4.16      1.63 o
   5   5  29       17.87       22.47      3.31 o
   0   6  29        1.54        3.97      1.83 o
   1   6  29       27.87       25.40      2.30 o
   2   6  29        8.39       13.22      2.06 o
   3   6  29       13.87        9.55      2.08 o
   4   6  29       17.43       17.71      3.25 o
   0   7  29        3.98        8.52      5.25 o
   1   7  29       67.01       69.87      4.08 o
   2   7  29      105.45      108.21      5.76 o
   3   7  29      328.98      340.20     20.18 o
   4   7  29       18.03       19.34      3.17 o
   0   8  29       70.46       74.67      5.27 o
   1   8  29       91.33      113.16      5.50 o
   2   8  29       45.68       40.16      3.99 o
   3   8  29      127.80      155.62      7.62 o
   0   9  29        3.35        2.94      3.27 o
   0   0  30      108.58       97.37      4.54 o
   1   0  30       22.63       22.57      3.20 o
   2   0  30        2.38        5.70      1.62 o
   3   0  30       59.09       52.11      6.20 o
   4   0  30       34.78       26.82      2.91 o
   5   0  30        1.70        2.27      1.01 o
   6   0  30        8.41        6.31      2.25 o
   0   1  30       67.61       57.37      3.96 o
   1   1  30       17.08       10.93      1.56 o
   2   1  30      118.29      120.11      3.74 o
   3   1  30       98.13       99.75      3.28 o
   4   1  30       35.25       31.41      2.48 o
   5   1  30       42.18       37.93      3.31 o
   6   1  30       13.69       14.65      2.92 o
   0   2  30        1.51        5.40      2.19 o
   1   2  30      183.56      187.00      3.53 o
   2   2  30        8.20        8.90      1.57 o
   3   2  30       74.96       77.70      2.66 o
   4   2  30      109.82      102.19      4.31 o
   5   2  30        1.09        0.40      0.89 o
   6   2  30        8.55        7.00      2.18 o
   0   3  30       11.01        8.43      2.61 o
   1   3  30        5.27        4.53      1.30 o
   2   3  30        7.69        4.31      1.14 o
   3   3  30        7.67        7.42      1.80 o
   4   3  30        7.98        5.99      1.40 o
   5   3  30       54.00       57.89      3.14 o
   0   4  30       11.93       19.61      4.56 o
   1   4  30       65.47       66.34      2.68 o
   2   4  30       21.85       26.33      2.62 o
   3   4  30       12.43       13.86      2.05 o
   4   4  30        0.04        1.80      0.98 o
   5   4  30       36.62       31.91      3.51 o
   0   5  30       42.54       37.23      7.02 o
   1   5  30       85.25       85.49      4.30 o
   2   5  30       53.45       50.63      3.82 o
   3   5  30        0.84        2.54      1.21 o
   4   5  30      122.99      127.48      5.70 o
   5   5  30        4.23        2.50      1.52 o
   0   6  30        4.21        4.26      3.09 o
   1   6  30       31.83       33.45      3.27 o
   2   6  30       17.23       18.85      2.86 o
   3   6  30       77.96       82.07      3.93 o
   4   6  30      102.90      104.76      6.65 o
   0   7  30        4.73        4.91      2.21 o
   1   7  30        2.18        4.48      1.67 o
   2   7  30       35.45       44.18      4.28 o
   3   7  30        3.21        2.76      2.10 o
   0   8  30      228.17      265.51     16.17 o
   1   8  30       33.09       30.71      3.61 o
   2   8  30       31.07       28.65      3.71 o
   1   0  31       78.36       86.32      3.60 o
   2   0  31       42.94       46.18      4.31 o
   3   0  31        4.20        2.50      2.15 o
   4   0  31       18.12       13.69      2.93 o
   5   0  31       15.38       21.08      5.49 o
   0   1  31        0.37        2.43      2.08 o
   1   1  31      129.94      122.62      3.33 o
   2   1  31        9.74       10.05      1.64 o
   3   1  31       65.96       66.32      3.78 o
   4   1  31        5.13        3.31      1.14 o
   5   1  31      131.72      131.34      4.90 o
   0   2  31       14.10        6.39      1.64 o
   1   2  31       99.37       96.97      3.23 o
   2   2  31       36.93       33.72      2.62 o
   3   2  31       13.08       10.34      1.78 o
   4   2  31       38.88       36.69      3.71 o
   5   2  31       61.41       67.53      3.96 o
   0   3  31       20.18       21.88      3.43 o
   1   3  31       11.48        9.97      1.67 o
   2   3  31       17.03       20.47      2.04 o
   3   3  31       20.30       22.17      2.14 o
   4   3  31       17.03       13.74      1.90 o
   5   3  31       60.28       64.08      3.36 o
   0   4  31       26.54       20.52      5.93 o
   1   4  31        8.72        7.35      1.73 o
   2   4  31       66.57       62.62      3.44 o
   3   4  31       36.45       46.41      4.00 o
   4   4  31        0.42        1.99      0.94 o
   5   4  31       18.93       17.72      2.51 o
   0   5  31       77.29       81.11      5.82 o
   1   5  31      179.57      193.01      9.21 o
   2   5  31      189.85      222.29     10.05 o
   3   5  31       60.32       62.26      3.21 o
   4   5  31       24.38       18.69      3.36 o
   0   6  31       18.36       22.52      4.59 o
   1   6  31       75.62       65.93      3.59 o
   2   6  31       86.20       97.73      4.63 o
   3   6  31       22.96       17.65      3.94 o
   4   6  31       50.43       50.09      3.12 o
   0   7  31        0.14        5.95      2.44 o
   1   7  31       30.64       30.45      4.27 o
   2   7  31        3.43        5.02      1.68 o
   3   7  31        6.38        7.85      1.87 o
   0   8  31        3.83       -1.26      2.18 o
   1   8  31       37.95       51.47      3.16 o
   0   0  32      105.65       97.66      6.29 o
   1   0  32        6.16        4.97      1.75 o
   2   0  32       32.81       40.32      5.11 o
   3   0  32        3.30        4.17      1.65 o
   4   0  32       10.08        9.29      2.24 o
   5   0  32        0.30        0.93      1.38 o
   0   1  32        0.03        0.62      1.72 o
   1   1  32       42.35       57.85      3.00 o
   2   1  32        6.27        7.82      1.50 o
   3   1  32       14.36       12.07      1.95 o
   4   1  32       21.07       19.47      2.17 o
   5   1  32      131.15      120.53      5.25 o
   0   2  32        0.01        1.41      2.58 o
   1   2  32       27.96       30.78      2.58 o
   2   2  32        4.86        6.48      1.26 o
   3   2  32       17.94       18.00      1.78 o
   4   2  32       24.94       25.19      2.54 o
   5   2  32       16.73       15.78      2.38 o
   0   3  32        1.26        3.50      1.64 o
   1   3  32       14.68       12.16      2.09 o
   2   3  32       12.73       12.69      2.05 o
   3   3  32        6.28        6.65      1.33 o
   4   3  32       26.49       22.01      2.47 o
   5   3  32       15.20       11.07      2.07 o
   0   4  32       58.88       63.47      8.27 o
   1   4  32       20.51       17.83      2.40 o
   2   4  32       13.10       12.95      2.36 o
   3   4  32       77.59       86.85      4.59 o
   4   4  32       28.63       33.11      3.38 o
   0   5  32        3.50        2.21      3.51 o
   1   5  32       18.95       13.35      2.39 o
   2   5  32       32.70       35.00      3.34 o
   3   5  32        6.83        5.99      1.58 o
   4   5  32       23.58       19.23      3.13 o
   0   6  32        3.61        7.91      3.34 o
   1   6  32      225.92      249.18      9.84 o
   2   6  32       16.43       13.37      2.63 o
   3   6  32      218.47      244.40     11.59 o
   0   7  32       34.05       41.04      5.80 o
   1   7  32       19.92       25.36      4.37 o
   2   7  32        8.53        5.68      2.16 o
   1   0  33       63.71       67.16      5.19 o
   2   0  33        1.49        3.17      1.52 o
   3   0  33       44.96       51.57      4.58 o
   4   0  33        8.23        7.38      3.41 o
   5   0  33       25.85       21.87      4.04 o
   0   1  33        8.26        9.66      2.93 o
   1   1  33       46.83       44.21      2.96 o
   2   1  33       53.08       60.52      3.84 o
   3   1  33       36.00       41.14      3.16 o
   4   1  33       19.75       14.82      1.85 o
   5   1  33       41.80       45.55      4.40 o
   0   2  33       13.36       17.98      3.25 o
   1   2  33       33.25       33.42      2.28 o
   2   2  33       53.94       52.62      3.18 o
   3   2  33       19.07       17.49      2.15 o
   4   2  33       36.95       39.53      3.83 o
   5   2  33       38.12       41.42      2.98 o
   0   3  33       38.35       40.13      4.74 o
   1   3  33       19.53       19.14      2.07 o
   2   3  33       55.45       61.20      2.94 o
   3   3  33       30.82       28.62      3.07 o
   4   3  33       40.71       49.54      3.98 o
   0   4  33        4.07        1.06      2.25 o
   1   4  33        2.74        2.79      1.98 o
   2   4  33        1.33        1.83      1.54 o
   3   4  33       22.77       15.11      2.36 o
   4   4  33       25.75       26.14      3.09 o
   0   5  33        5.47        7.02      3.51 o
   1   5  33       51.86       52.02      3.27 o
   2   5  33        1.61        2.48      1.50 o
   3   5  33       27.75       24.92      5.58 o
   0   6  33      126.95      161.66     10.24 o
   1   6  33       51.07       50.50      4.35 o
   2   6  33        2.39        1.43      1.46 o
   0   7  33       44.42       42.37      5.22 o
   1   7  33       77.01       83.56      6.45 o
   0   0  34       23.41       29.76      4.60 o
   1   0  34       17.41       29.34      3.48 o
   2   0  34       86.85       96.59      5.46 o
   3   0  34        3.80        2.77      1.71 o
   4   0  34        5.91        6.23      2.13 o
   0   1  34       13.05       15.82      2.50 o
   1   1  34        2.96        4.02      1.21 o
   2   1  34       75.70       77.39      3.19 o
   3   1  34       13.08       10.54      1.61 o
   4   1  34       14.56       15.88      2.40 o
   0   2  34        1.10        4.65      1.23 o
   1   2  34       34.83       41.36      3.11 o
   2   2  34       14.53       12.39      2.17 o
   3   2  34       17.26       16.54      2.13 o
   4   2  34       50.68       44.00      4.35 o
   0   3  34       30.18       34.49      5.78 o
   1   3  34        2.95        3.23      1.12 o
   2   3  34       14.71       12.72      2.05 o
   3   3  34       45.33       48.26      3.52 o
   4   3  34       28.98       29.29      3.51 o
   0   4  34        2.45        4.87      2.42 o
   1   4  34       11.16       10.76      2.14 o
   2   4  34        6.44       11.66      2.12 o
   3   4  34       45.28       45.89      4.01 o
   0   5  34       11.71        9.94      6.68 o
   1   5  34       50.22       47.08      5.06 o
   2   5  34        2.27        4.88      2.22 o
   3   5  34      184.41      204.51      9.79 o
   0   6  34       38.44       46.10      7.45 o
   1   6  34       94.62      104.04      5.39 o
   1   0  35       22.86       30.29      4.26 o
   2   0  35       39.49       44.70      4.34 o
   3   0  35        0.04        3.80      1.35 o
   4   0  35        8.15        6.90      1.89 o
   0   1  35       35.51       40.76      6.28 o
   1   1  35       63.66       74.92      3.83 o
   2   1  35        9.39        8.91      1.56 o
   3   1  35        4.27        4.31      1.16 o
   4   1  35        9.20        5.26      1.42 o
   0   2  35        9.53        9.26      2.43 o
   1   2  35       22.88       23.94      2.70 o
   2   2  35       41.73       49.03      3.21 o
   3   2  35        1.59        0.82      0.96 o
   4   2  35       10.86       11.57      2.27 o
   0   3  35       45.93       44.76      4.22 o
   1   3  35       30.68       32.35      3.32 o
   2   3  35       19.42       15.93      2.25 o
   3   3  35       38.40       31.81      3.67 o
   0   4  35        9.67       15.42      4.09 o
   1   4  35       13.27       11.78      2.26 o
   2   4  35       16.15       14.08      2.43 o
   3   4  35       76.47       86.49      4.85 o
   0   5  35       20.29       14.73      7.43 o
   1   5  35        0.45        4.67      2.15 o
   2   5  35       37.29       43.77      3.97 o
   0   0  36        0.09       -1.72      3.78 o
   1   0  36      126.80      135.00      6.80 o
   2   0  36       11.80       13.25      2.85 o
   3   0  36        5.83        2.97      1.49 o
   0   1  36       24.22       27.63      3.97 o
   1   1  36        0.38        0.51      0.94 o
   2   1  36       21.04       26.50      2.57 o
   3   1  36        7.88        8.81      1.76 o
   0   2  36        1.13       -0.10      1.13 o
   1   2  36        3.47        4.50      1.23 o
   2   2  36       25.95       29.99      3.83 o
   3   2  36       53.66       59.98      4.23 o
   0   3  36        1.75        5.72      3.66 o
   1   3  36        3.68        2.53      1.53 o
   2   3  36       21.98       23.23      3.73 o
   0   4  36        0.78        3.21      2.13 o
   1   4  36        1.14        2.46      1.35 o
   2   4  36        8.48        7.19      1.92 o
   0   5  36       18.27       16.18      3.97 o
   1   0  37       18.57       16.17      4.22 o
   2   0  37        1.93        6.59      2.39 o
   0   1  37       58.40       64.98      6.75 o
   1   1  37       33.01       39.37      3.87 o
   2   1  37        5.37        4.09      1.48 o
   0   2  37        9.37        5.73      3.49 o
   1   2  37       21.18       25.65      3.83 o
   2   2  37       18.72       20.55      2.82 o
   0   3  37       44.49       49.73      3.94 o
   1   3  37       54.22       69.04      3.57 o
   2   3  37       48.28       54.77      3.18 o
   0   4  37        1.07        1.96      1.79 o
   0   0  38      110.33      143.58     15.93 o
   1   0  38       31.84       39.97      4.61 o
   0   1  38        8.26       11.27      2.79 o
   1   1  38       13.98       17.10      3.03 o
   0   2  38        0.65        1.26      1.78 o
   1   2  38       43.36       49.51      2.96 o
 
